# Supplementary material for: Changes in fecal microbiota after therapeutic exposure to amoxicillin-clavulanic acid in veal calves receiving multiple antibiotics
Source: Microbiol Spectr. 2025 Nov 10;13(12):e01316-25. doi: 10.1128/spectrum.01316-25 (PMC12671132; doi:10.1128/spectrum.01316-25)
Supplement: Table S1 — Features of enrolled calves and occurrence of extended-spectrum cephalosporin-resistant E. coli. [file spectrum.01316-25-s0004.xlsx]

## Sheet: Calves included and metadata
Table S1. List of enrolled calves, associated metadata and presence of ESC-R E. coli depending on the sampling time												Gene conferring ESCR and sequence type (ST)
Calf number	V1-V9 sequencing	Farm	Date of birth	Age at D0	Breed	Department of origin	Condition	Date sample D0	Date sample D6	Date sample D35	Date sample D55	D0	D6	D35	D55
4952	yes	A	24.11.2023	20	Prim'Holstein	49	Untreated	14.12.2023	19.12.2023	18.01.2024	07.02.2024	None	None	None	None
7248	yes	A	13.11.2023	31	Crossed Breed	59	AMC-Treated	14.12.2023	19.12.2023	18.01.2024	07.02.2024	None	None	None	blaCTX-M-55 (ST744)
4845	yes	A	22.11.2023	22	Belgian Blue	49	Untreated	14.12.2023	19.12.2023	18.01.2024	07.02.2024	None	None	None	None
0751	yes	A	16.11.2023	28	Belgian Blue	50	AMC-Treated	14.12.2023	19.12.2023	18.01.2024	07.02.2024	None	None	None	blaCTX-M-55 (ST744)
4250	yes	A	22.11.2023	22	Crossed Breed	56	Untreated	14.12.2023	19.12.2023	18.01.2024	07.02.2024	None	None	None	blaCTX-M-55 (ST744)
4780	yes	A	19.11.2023	25	Crossed Breed	56	AMC-Treated	14.12.2023	19.12.2023	18.01.2024	07.02.2024	blaCTX-M-15 (ST1722)	None	None	blaCTX-M-55 (ST744)
4476	yes	A	18.11.2023	26	Prim'Holstein	29	Untreated	14.12.2023	19.12.2023	18.01.2024	07.02.2024	None	None	None	blaCTX-M-55 (ST744)
4475	yes	A	18.11.2023	26	Prim'Holstein	29	AMC-Treated	14.12.2023	19.12.2023	18.01.2024	07.02.2024	None	None	None	blaCTX-M-15 (ST46)
4767	yes	A	19.11.2023	25	Prim'Holstein	59	Untreated	14.12.2023	19.12.2023	18.01.2024	07.02.2024	blaCTX-M-15 (ST1722)	None	None	blaCTX-M-55 (ST744)
4766	yes	A	19.11.2023	25	Prim'Holstein	59	AMC-Treated	14.12.2023	19.12.2023	18.01.2024	07.02.2024	blaCTX-M-15 (ST1722)	None	None	blaCTX-M-55 (ST744)
8311	no	A	25.11.2023	19	Crossed Breed	44	Untreated	/	19.12.2023	18.01.2024	07.02.2024	/	None	None	None
8857	no	A	24.11.2023	20	Crossed Breed	56	Untreated	/	19.12.2023	18.01.2024	07.02.2024	/	None	None	None
7285	no	A	27.11.2023	17	Crossed Breed	59	Untreated	/	19.12.2023	18.01.2024	07.02.2024	/	None	None	None
2449	no	A	26.11.2023	18	Crossed Breed	29	Untreated	/	19.12.2023	18.01.2024	07.02.2024	/	None	None	None
8683	no	A	22.11.2023	22	Prim'Holstein	56	Untreated	/	19.12.2023	18.01.2024	07.02.2024	/	None	None	None
3938	no	A	20.11.2023	24	Prim'Holstein	44	Untreated	/	19.12.2023	18.01.2024	07.02.2024	/	None	None	None
4249	no	A	22.11.2023	22	Crossed Breed	56	Untreated	/	19.12.2023	18.01.2024	07.02.2024	/	None	None	blaCTX-M-55 (ST744)
3140	no	A	28.11.2023	16	Crossed Breed	44	Untreated	/	19.12.2023	18.01.2024	07.02.2024	/	None	None	blaCTX-M-55 (ST744)
0956	no	A	23.11.2023	21	Prim'Holstein	59	Untreated	/	19.12.2023	18.01.2024	07.02.2024	/	None	None	blaCTX-M-55 (ST744)
0825	no	A	23.11.2023	21	Crossed Breed	49	Untreated	/	19.12.2023	18.01.2024	07.02.2024	/	None	None	blaCTX-M-55 (ST744)
3171	no	A	22.11.2023	22	Crossed Breed	49	Untreated	/	19.12.2023	18.01.2024	07.02.2024	/	None	None	None
2768	no	A	21.11.2023	23	Prim'Holstein	44	Untreated	/	19.12.2023	18.01.2024	07.02.2024	/	None	None	None
0828	no	A	05.11.2023	39	Prim'Holstein	56	Untreated	/	19.12.2023	18.01.2024	07.02.2024	/	None	None	blaCTX-M-55 (ST744)
9397	no	A	21.11.2023	23	Prim'Holstein	50	Untreated	/	19.12.2023	18.01.2024	07.02.2024	/	None	None	None
8612	no	A	28.11.2023	16	Crossed Breed	50	Untreated	/	19.12.2023	18.01.2024	07.02.2024	/	None	None	blaCTX-M-55 (ST744)
2425	yes	B	08.07.2024	17	Prim'Holstein	38	AMC-Treated	25.07.2024	31.07.2024	29.08.2024	17.09.2024	None	blaCTX-M-1 (ST2325)	None	None
2426	yes	B	08.07.2024	17	Prim'Holstein	38	AMC-Treated	25.07.2024	31.07.2024	29.08.2024	17.09.2024	None	blaCTX-M-1 (ST2325)	None	None
8132	yes	B	07.07.2024	18	Prim'Holstein	38	Untreated	25.07.2024	31.07.2024	29.08.2024	17.09.2024	None	None	None	None
8131	yes	B	06.07.2024	19	Crossed Breed	38	Untreated	25.07.2024	31.07.2024	29.08.2024	17.09.2024	None	None	blaCTX-M-1 (ST2325)	None
7980	yes	B	07.07.2024	18	Prim'Holstein	42	AMC-Treated	25.07.2024	31.07.2024	29.08.2024	17.09.2024	None	blaCTX-M-1 (ST2325)	None	None
7111	yes	B	17.06.2024	38	Prim'Holstein	42	Untreated	25.07.2024	31.07.2024	29.08.2024	17.09.2024	None	None	None	None
4881	yes	B	18.06.2024	37	Swiss brown	28	AMC-Treated	25.07.2024	31.07.2024	29.08.2024	17.09.2024	None	blaCTX-M-1 (ST2325)	blaCTX-M-1 (ST58);	ampC promoter mutations (ST88); blaCTX-M-1 (ST48)
7630	yes	B	26.06.2024	29	Crossed Breed	28	Untreated	25.07.2024	31.07.2024	29.08.2024	17.09.2024	None	None	blaCTX-M-1 (ST2325); blaCTX-M-1 (ST744)	blaCTX-M-1 (ST2325); blaCTX-M-1 (ST362)
4437	yes	B	01.07.2024	24	Prim'Holstein	63	AMC-Treated	25.07.2024	31.07.2024	29.08.2024	17.09.2024	blaCTX-M-1 (ST2325)	None	None	None
4507	yes	B	22.06.2024	33	Prim'Holstein	63	Untreated	25.07.2024	31.07.2024	29.08.2024	17.09.2024	None	None	None	blaCTX-M-1 (ST34)
6017	yes	B	09.07.2024	16	Prim'Holstein	44	AMC-Treated	25.07.2024	31.07.2024	29.08.2024	17.09.2024	None	None	blaCTX-M-1 (ST2325)	None
3273	yes	B	03.07.2024	22	Prim'Holstein	44	Untreated	25.07.2024	31.07.2024	29.08.2024	17.09.2024	None	None	blaCTX-M-1 (ST744)	None
3854	yes	B	07.07.2024	18	Prim'Holstein	61	AMC-Treated	25.07.2024	31.07.2024	29.08.2024	17.09.2024	None	None	None	None
3853	yes	B	06.07.2024	19	Prim'Holstein	61	Untreated	25.07.2024	31.07.2024	29.08.2024	17.09.2024	ampC promoter mutations (ST88)	None	None	None
1586	yes	B	08.07.2024	17	Prim'Holstein	56	AMC-Treated	25.07.2024	31.07.2024	29.08.2024	17.09.2024	None	None	None	None
1585	yes	B	08.07.2024	17	Prim'Holstein	56	Untreated	25.07.2024	31.07.2024	29.08.2024	17.09.2024	blaCTX-M-14 (ST540)	None	None	None
3096	yes	B	10.07.2024	17	Prim'Holstein	44	AMC-Treated	25.07.2024	31.07.2024	29.08.2024	17.09.2024	None	None	None	None
1099	yes	B	26.06.2024	29	Prim'Holstein	44	Untreated	25.07.2024	31.07.2024	29.08.2024	17.09.2024	None	None	blaCTX-M-1 (ST744); blaCTX-M-1 (ST58)	blaCTX-M-1 (ST2325)
3835	yes	B	05.07.2024	20	Prim'Holstein	27	AMC-Treated	25.07.2024	31.07.2024	29.08.2024	17.09.2024	None	ampC promoter mutations (ST88); blaCTX-M-32 (ST4471)	blaCTX-M-1 (ST58)	None
4496	yes	B	03.07.2024	22	Prim'Holstein	27	Untreated	25.07.2024	31.07.2024	29.08.2024	17.09.2024	None	None	None	None
2110	no	B	05.07.2024	20	Crossed Breed	02	Untreated	25.07.2024	31.07.2024	29.08.2024	17.09.2024	None	blaCTX-M-1 (ST2325)	blaCTX-M-1 (ST34)	blaCTX-M-1 (ST34)
2492	no	B	08.07.2024	17	Prim'Holstein	41	Untreated	25.07.2024	31.07.2024	29.08.2024	17.09.2024	None	None	blaCTX-M-1 (ST34)	blaCTX-M-1 (ST34)
4094	no	B	25.06.2024	30	Prim'Holstein	55	Untreated	25.07.2024	31.07.2024	29.08.2024	17.09.2024	None	blaCTX-M-1 (ST2325)	None	blaCTX-M-1 (ST34)
5522	no	B	05.07.2024	20	Prim'Holstein	67	Untreated	25.07.2024	31.07.2024	29.08.2024	17.09.2024	None	None	None	None
7191	no	B	29.06.2024	26	Crossed Breed	15	Untreated	25.07.2024	31.07.2024	29.08.2024	17.09.2024	None	blaCTX-M-1 (ST2325)	None	None
2316	no	B	23.06.2024	32	Prim'Holstein	43	Untreated	25.07.2024	31.07.2024	29.08.2024	17.09.2024	None	blaCTX-M-1 (ST2325)	None	None
4273	no	B	07.07.2024	18	Prim'Holstein	67	Untreated	25.07.2024	31.07.2024	29.08.2024	17.09.2024	None	None	None	None
4315	no	B	05.07.2024	20	Prim'Holstein	39	Untreated	25.07.2024	31.07.2024	29.08.2024	17.09.2024	None	blaCTX-M-1 (ST2325)	None	None
6367	no	B	07.07.2024	18	Swiss brown	21	Untreated	25.07.2024	31.07.2024	29.08.2024	17.09.2024	None	None	blaCTX-M-1 (ST2325)	blaCTX-M-1 (ST2325)
7284	no	B	19.06.2024	36	Crossed Breed	57	Untreated	25.07.2024	31.07.2024	29.08.2024	17.09.2024	None	None	None	None
0640	no	B	08.07.2024	17	Crossed Breed	56	Untreated	25.07.2024	31.07.2024	29.08.2024	17.09.2024	None	None	blaCTX-M-1 (ST2325)	None
2057	no	B	08.07.2024	17	Inra 95	53	Untreated	25.07.2024	31.07.2024	29.08.2024	17.09.2024	None	blaCTX-M-1 (ST2325)	blaCTX-M-1 (ST34)	blaCTX-M-1 (ST34); blaCTX-M-1 (ST2325)
3418	no	B	01.07.2024	24	Prim'Holstein	03	Untreated	25.07.2024	31.07.2024	29.08.2024	17.09.2024	None	blaCTX-M-1 (ST2325)	blaCTX-M-1 (ST10)	None
3461	no	B	01.07.2024	24	Limousin	59	Untreated	25.07.2024	31.07.2024	29.08.2024	17.09.2024	None	blaCTX-M-1 (ST2325)	blaCTX-M-1 (ST2325); blaCTX-M-1 (ST744)	blaCTX-M-1 (ST58); blaCTX-M-1 (ST744)
4574	no	B	08.07.2024	17	Crossed Breed	85	Untreated	25.07.2024	31.07.2024	29.08.2024	17.09.2024	None	None	None	None
2710	no	B	06.07.2024	19	Crossed Breed	53	Untreated	25.07.2024	31.07.2024	29.08.2024	17.09.2024	None	None	blaCTX-M-1 (ST2325)	None
5123	no	B	10.07.2024	15	Crossed Breed	60	Untreated	25.07.2024	31.07.2024	29.08.2024	17.09.2024	None	blaCTX-M-1 (ST2325); blaSHV-12 (ST10)	blaCTX-M-1 (ST34)	None
8250	no	B	07.07.2024	18	Crossed Breed	53	Untreated	25.07.2024	31.07.2024	29.08.2024	17.09.2024	None	None	None	None
9055	no	B	08.07.2024	17	Crossed Breed	72	Untreated	25.07.2024	31.07.2024	29.08.2024	17.09.2024	None	blaCTX-M-1 (ST2325); blaSHV-12 (ST10)	blaCTX-M-1 (ST2325); blaCTX-M-1 (ST34); blaSHV-12 (ST10)	None
9492	no	B	08.07.2024	17	Crossed Breed	59	Untreated	25.07.2024	31.07.2024	29.08.2024	17.09.2024	blaSHV-12 (ST10)	None	None	None
0293	no	B	07.07.2024	18	Prim'Holstein	56	Untreated	25.07.2024	31.07.2024	29.08.2024	17.09.2024	None	None	None	None
2130	no	B	08.07.2024	17	Prim'Holstein	44	Untreated	25.07.2024	31.07.2024	29.08.2024	17.09.2024	None	None	None	None
5201	no	B	29.06.2024	26	Prim'Holstein	61	Untreated	25.07.2024	31.07.2024	29.08.2024	17.09.2024	None	None	None	None
6085	no	B	09.07.2024	16	Prim'Holstein	27	Untreated	25.07.2024	31.07.2024	29.08.2024	17.09.2024	None	None	None	None
7211	no	B	07.07.2024	18	Prim'Holstein	85	Untreated	25.07.2024	31.07.2024	29.08.2024	17.09.2024	None	blaCTX-M-1 (ST2325); blaCTX-M-15 (ST4981)	None	None
2724	no	B	06.07.2024	19	Prim'Holstein	02	Untreated	25.07.2024	31.07.2024	29.08.2024	17.09.2024	blaCTX-M-55 (ST744)	None	None	None
4054	no	B	08.07.2024	17	Crossed Breed	56	Untreated	25.07.2024	31.07.2024	29.08.2024	17.09.2024	None	None	blaCTX-M-1 (ST744); blaCTX-M-1 (ST11905)	None
4606	no	B	01.07.2024	24	Prim'Holstein	53	Untreated	25.07.2024	31.07.2024	29.08.2024	17.09.2024	None	blaCTX-M-14 (ST540)	None	None
6166	no	B	08.07.2024	17	Prim'Holstein	59	Untreated	25.07.2024	31.07.2024	29.08.2024	17.09.2024	None	None	None	None
7209	no	B	03.07.2024	22	Prim'Holstein	85	Untreated	25.07.2024	31.07.2024	29.08.2024	17.09.2024	None	None	None	None
0030	no	B	04.07.2024	21	Prim'Holstein	59	Untreated	25.07.2024	31.07.2024	29.08.2024	17.09.2024	None	None	None	ampC promoter mutations (ST88)
3917	no	B	08.07.2024	17	Prim'Holstein	53	Untreated	25.07.2024	31.07.2024	29.08.2024	17.09.2024	None	blaCTX-M-1 (ST2325)	None	None
5125	no	B	07.07.2024	18	Prim'Holstein	59	Untreated	25.07.2024	31.07.2024	29.08.2024	17.09.2024	None	None	None	None
6993	no	B	07.07.2024	18	Prim'Holstein	28	Untreated	25.07.2024	31.07.2024	29.08.2024	17.09.2024	None	None	None	None
5054	no	B	06.07.2024	19	Prim'Holstein	61	Untreated	25.07.2024	31.07.2024	29.08.2024	17.09.2024	None	None	None	None
5703	no	B	10.07.2024	15	Crossed Breed	35	Untreated	25.07.2024	31.07.2024	29.08.2024	17.09.2024	None	None	None	None
8851	no	B	08.07.2024	17	Prim'Holstein	35	Untreated	25.07.2024	31.07.2024	29.08.2024	17.09.2024	None	None	blaCTX-M-1 (ST34)	None
9689	no	B	12.07.2024	13	Prim'Holstein	35	Untreated	25.07.2024	31.07.2024	29.08.2024	17.09.2024	None	None	None	None
5078	no	B	05.07.2024	20	Crossed Breed	49	Untreated	25.07.2024	31.07.2024	29.08.2024	17.09.2024	None	blaCTX-M-1 (ST2325)	None	None
7191	no	B	06.07.2024	19	Prim'Holstein	61	Untreated	25.07.2024	31.07.2024	29.08.2024	17.09.2024	None	blaCTX-M-1 (ST2325)	None	None
5269	no	B	08.07.2024	17	Prim'Holstein	53	Untreated	25.07.2024	31.07.2024	29.08.2024	17.09.2024	blaCTX-M-15 (ST4981)	blaCTX-M-1 (ST2325)	None	None
