# Supplementary material for: Changes in fecal microbiota after therapeutic exposure to amoxicillin-clavulanic acid in veal calves receiving multiple antibiotics
Source: Microbiol Spectr. 2025 Nov 10;13(12):e01316-25. doi: 10.1128/spectrum.01316-25 (PMC12671132; doi:10.1128/spectrum.01316-25)
Supplement: Table S2 — Log2-fold change of bacterial relative abundance in AMC-treated and untreated calves and at different sampling times. [file spectrum.01316-25-s0005.xlsx]

## Sheet: D6_AMC_TreatedvsUntreated
Table S2. DESeq2 analysis of log2Fold change of relative abundance between AMC-treated and untreated calves at D6 at a family level, genus level and specie level
Family level
baseMean	log2FoldChange	lfcSE	stat	pvalue	padj	Phylum	Class	Order	Family
194.293609836655	3.59393893620381	0.668913393175748	5.37280158069664	7.7522620060636E-08	2.06726986828363E-06	Bacillota	Negativicutes	Acidaminococcales	Acidaminococcaceae
1.18236205467123	-3.36032539081001	1.02830573647016	-3.26782713703895	0.00108376537040826	0.00394096498330275	Pseudomonadota	Gammaproteobacteria	Aeromonadales	Aeromonadaceae
8.39298835046226	4.24175142064077	1.16278546650125	3.64792263305797	0.000264369214333675	0.00124409042039376	Actinomycetota	Coriobacteriia	Coriobacteriales	Atopobiaceae
85.7622936469175	-5.64753124821145	1.07502702719184	-5.25338536182089	1.49328635881141E-07	2.98657271762282E-06	Pseudomonadota	Gammaproteobacteria	Enterobacterales	Bruguierivoracaceae
2.30652874275958	-4.73578664489489	1.3053789586625	-3.62790177784635	0.00028573391651632	0.00126992851785031	Pseudomonadota	Gammaproteobacteria	Enterobacterales	Budviciaceae
96.6978655830853	3.69432273522772	1.09146080456192	3.38475071187785	0.000712429245314629	0.00271401617262716	Bacillota	Erysipelotrichia	Erysipelotrichales	Coprobacillaceae
7.83667385851338	5.55100856239152	1.24029700375188	4.47554782894726	7.62156340086099E-06	0.0000554295520062617	Synergistota	Synergistia	Synergistales	Dethiosulfovibrionaceae
19950.8941472635	-5.40802522069597	0.950452784208487	-5.68994621358244	1.27079393825206E-08	5.08317575300825E-07	Pseudomonadota	Gammaproteobacteria	Enterobacterales	Enterobacteriaceae
140.986202596623	-5.39837775409839	1.16650174134147	-4.62783514398384	3.69507963026931E-06	0.0000312378801625443	Pseudomonadota	Gammaproteobacteria	Enterobacterales	Erwiniaceae
500.917069963626	2.89067865093155	0.839832098541351	3.44197209888998	0.000577489810449908	0.00243153604399961	Bacillota	Erysipelotrichia	Erysipelotrichales	Erysipelotrichaceae
272.794406811602	2.85494330576805	0.775424317188974	3.68178201596467	0.000231609402470894	0.00115804701235447	Bacillota	Clostridia	Eubacteriales	Eubacteriaceae
4.20602023450461	4.59319995001555	0.994976659401265	4.61638964755168	3.90473502031804E-06	0.0000312378801625443	Bacillota	Clostridia	Peptostreptococcales	Filifactoraceae
22.7171709667282	-5.12455009102553	1.18919206418709	-4.30927034021923	0.0000163794050018713	0.000100796338473054	Pseudomonadota	Gammaproteobacteria	Enterobacterales	Hafniaceae
101.446102377956	-5.13162443552744	1.00289752501173	-5.11679838422917	3.10765495272599E-07	4.14353993696798E-06	Pseudomonadota	Gammaproteobacteria	Enterobacterales	Morganellaceae
5.06541175177844	4.66384581419691	1.08195125069794	4.31058775632301	0.0000162821196339503	0.000100796338473054	Bacteroidota	Bacteroidia	Bacteroidales	Odoribacteraceae
4546.28014380359	-3.89509862561438	1.14240472832572	-3.40956101549311	0.000650675211157626	0.0026027008446305	Pseudomonadota	Gammaproteobacteria	Pasteurellales	Pasteurellaceae
149.929029033709	-5.35526386206288	1.12150043685494	-4.77508852076849	1.79628222713615E-06	0.0000179628222713615	Pseudomonadota	Gammaproteobacteria	Enterobacterales	Pectobacteriaceae
667.057966470109	4.81233563231454	0.779796084795924	6.17127442179188	6.77417282199E-10	5.419338257592E-08	Bacillota	Clostridia	Peptostreptococcales	Peptostreptococcaceae
171.639922643623	3.22464862239679	0.759771199603345	4.24423645444877	0.0000219338977065576	0.000125336558323186	Bacillota	Negativicutes	Selenomonadales	Selenomonadaceae
5086.81738496187	2.42140254805429	0.743937173469546	3.25484817052689	0.00113453000799805	0.00394619133216714	Bacillota	Bacilli	Lactobacillales	Streptococcaceae
44.7735469920976	-2.72578928969542	0.870888409706369	-3.12989501216862	0.00174868788817768	0.00582895962725895	Pseudomonadota	Betaproteobacteria	Burkholderiales	Sutterellaceae
2.33422795826987	3.48817423783582	1.12533132999919	3.09968641665591	0.00193725626266155	0.00619922004051695	Bacillota	Clostridia	Lachnospirales	Vallitaleaceae
63.7718289041148	4.83004676990247	0.938937334491098	5.14416307933942	2.68716035760716E-07	4.14353993696798E-06	Bacillota	Negativicutes	Veillonellales	Veillonellaceae
12.4325097843373	4.32334036335195	1.12467612704367	3.84407587161676	0.000121007566863582	0.000645373689939102	Bacteroidota	Flavobacteriia	Flavobacteriales	Weeksellaceae
440.400279031361	-5.4613098273676	1.10649812145638	-4.9356702207315	7.98759785635153E-07	9.12868326440175E-06	Pseudomonadota	Gammaproteobacteria	Enterobacterales	Yersiniaceae
Genus level
baseMean	log2FoldChange	lfcSE	stat	pvalue	padj	Phylum	Class	Order	Family	Genus
16.5130262043439	3.06470931983912	0.900463526712635	3.4034796845438	0.000665333608923798	0.00294647741094825	Actinomycetota	Coriobacteriia	Eggerthellales	Eggerthellaceae	Eggerthella
88.0754001455454	5.63369782899696	0.988925985931493	5.69678409622379	1.22088374145209E-08	8.83105906317012E-07	Bacillota	Clostridia	Eubacteriales	Oscillospiraceae	Acetivibrio
8.98099298454108	5.73763727549008	1.61885070670245	3.54426584967645	0.000393708039125294	0.00189854765533753	Bacillota	Negativicutes	Acidaminococcales	Acidaminococcaceae	Acidaminococcus
51.778163912467	6.90928139020081	1.03810183411507	6.65568748955214	2.81978838279365E-11	3.05947039533111E-09	Bacillota	Clostridia	Peptostreptococcales	Anaerovoracaceae	Aminipila
182.175038859245	4.75451182890017	0.90009768230172	5.2822176108064	1.27629470366244E-07	3.97357705976618E-06	Bacillota	Clostridia	Lachnospirales	Lachnospiraceae	Anaerocolumna
2655.52026781543	3.83220272904853	0.865782715679643	4.42628694203052	9.58689801975282E-06	0.000083871273020825	Bacillota	Clostridia	Lachnospirales	Lachnospiraceae	Anaerostipes
52.5977531303191	2.84587443169222	0.871573120881757	3.26521592223163	0.00109380661207224	0.00439548212629031	Bacillota	Clostridia	Lachnospirales	Lachnospiraceae	Butyrivibrio
59.6848002118301	3.73877242920877	0.707909199467938	5.28142935848104	1.28179905153748E-07	3.97357705976618E-06	Bacillota	Clostridia	Peptostreptococcales	Peptostreptococcaceae	Clostridioides
276.030922488783	3.46173269577499	0.752244822900104	4.60186975089983	4.18715030552613E-06	0.0000534126447885915	Bacillota	Clostridia	Eubacteriales	Eubacteriaceae	Eubacterium
51.1495546445152	4.66708883275623	0.892580478088411	5.22875969991129	1.70650996782044E-07	4.62890828771293E-06	Bacillota	Erysipelotrichia	Erysipelotrichales	Erysipelotrichaceae	Faecalitalea
9.81948264149655	3.44919849379612	0.823616332090208	4.18787044331989	0.0000281584173092442	0.000218227734146643	Bacillota	Clostridia	Eubacteriales	Oscillospiraceae	Fastidiosipila
3.64256541783618	4.48500492541527	0.979525454979704	4.57875280587599	4.67756588053174E-06	0.0000534126447885915	Bacillota	Clostridia	Peptostreptococcales	Filifactoraceae	Filifactor
4807.48760576004	3.24729829130686	0.847286694195816	3.83258501939413	0.000126803754707428	0.000786183279186056	Bacillota	Clostridia	Lachnospirales	Lachnospiraceae	Lachnoclostridium
106.527563699742	3.03015074313506	0.805375824718625	3.7624058857164	0.000168286643978182	0.000911685606156745	Bacillota	Clostridia	Lachnospirales	Lachnospiraceae	Lachnospira
147.467488471783	3.32250316944969	0.884449869232443	3.75657601977269	0.000172253962453579	0.000911685606156745	Bacillota	Negativicutes	Selenomonadales	Selenomonadaceae	Megamonas
48.8621175650519	4.91490952080157	1.06787007342426	4.60253512399806	4.17379146210259E-06	0.0000534126447885915	Bacillota	Negativicutes	Veillonellales	Veillonellaceae	Megasphaera
43.6645369881405	24.2241982383719	2.93330160113223	8.25833873646732	1.4771385962023E-16	3.20539075375898E-14	Bacillota	Clostridia	Peptostreptococcales	Anaerovoracaceae	Mogibacterium
2.42393398401027	3.65127820080735	1.16002898447787	3.14757497412945	0.00164630880410011	0.00615946569809869	Bacillota	Clostridia	Lachnospirales	Vallitaleaceae	Petrocella
142.978151698969	3.34543877535321	0.707471069196553	4.72872873678423	2.25929996773756E-06	0.0000377129302306961	Bacillota	Negativicutes	Acidaminococcales	Acidaminococcaceae	Phascolarctobacterium
8.64106504215935	2.98108494231599	0.931560604474099	3.20009769412579	0.0013738101258126	0.00542030540547881	Bacillota	Clostridia	Lachnospirales	Lachnospiraceae	Pseudobutyrivibrio
642.399031593908	5.67038889430658	1.03569005022996	5.47498635624387	4.37545321630566E-08	2.37368336984582E-06	Bacillota	Clostridia	Peptostreptococcales	Peptostreptococcaceae	Romboutsia
11.4126631647561	3.79397458315132	1.21448137499349	3.12394628791375	0.00178443027457117	0.00645368949303241	Bacillota	Negativicutes	Selenomonadales	Selenomonadaceae	Selenomonas
5617.47523828552	2.38160274245744	0.79175677259334	3.00799794191426	0.00262974918890193	0.00920412216115676	Bacillota	Bacilli	Lactobacillales	Streptococcaceae	Streptococcus
95.7866482555666	3.95716603715905	1.09783171512509	3.60452880222007	0.000312719769352749	0.00157814395231503	Bacillota	Erysipelotrichia	Erysipelotrichales	Coprobacillaceae	Thomasclavelia
11.0577735368598	4.60804532819178	1.31272065114079	3.51030154373458	0.000447598786245233	0.0021114986220699	Bacteroidota	Flavobacteriia	Flavobacteriales	Weeksellaceae	Cruoricaptor
3.96446160464089	4.62854364097864	1.2124434398183	3.81753365886681	0.000134792402461524	0.000790539225247315	Bacteroidota	Bacteroidia	Bacteroidales	Odoribacteraceae	Odoribacter
22.1445243582028	2.72321305430419	0.905214029982106	3.00836372847427	0.00262658567717189	0.00920412216115676	Bacteroidota	Bacteroidia	Bacteroidales	Prevotellaceae	Prevotella
6.62008558526962	-4.45179161667602	1.29514194713267	-3.43730015581064	0.000587544111363532	0.00265618900345597	Pseudomonadota	Gammaproteobacteria	Enterobacterales	Morganellaceae	Arsenophonus
9.45617396123336	-5.51652013269982	1.23383899735485	-4.47102105260601	7.78470338885756E-06	0.0000734469841470474	Pseudomonadota	Gammaproteobacteria	Enterobacterales	Erwiniaceae	Buchnera
140.015713041898	-4.22088667679785	1.27268716490136	-3.31651547466104	0.00091147539531577	0.00380365693814466	Pseudomonadota	Gammaproteobacteria	Enterobacterales	Enterobacteriaceae	Citrobacter
5.19925845914321	-5.02360602584612	1.29572434390825	-3.87706385965828	0.000105724615779702	0.000695219443157433	Pseudomonadota	Gammaproteobacteria	Enterobacterales	Enterobacteriaceae	Cronobacter
114.193791418985	-5.18986034367221	1.15794558853854	-4.48195527928253	7.39622450000862E-06	0.0000729536689319032	Pseudomonadota	Gammaproteobacteria	Enterobacterales	Pectobacteriaceae	Dickeya
14.9342576681133	-4.63385522940847	1.25958475109703	-3.67887530027068	0.000234264768855279	0.00121036797241894	Pseudomonadota	Gammaproteobacteria	Enterobacterales	Hafniaceae	Edwardsiella
940.880250956767	-4.92812948784118	1.03500338367648	-4.76146219960729	1.92195301704684E-06	0.0000347553170582636	Pseudomonadota	Gammaproteobacteria	Enterobacterales	Enterobacteriaceae	Enterobacter
78.695052481364	-3.87754537970827	1.21577047935499	-3.18937286729108	0.00142581838880207	0.00542811562052718	Pseudomonadota	Gammaproteobacteria	Enterobacterales	Enterobacteriaceae	Enterobacteriaceae_Incertae_sedis
30.1132908800888	-4.98961550905452	1.23805566642695	-4.03020287727014	0.0000557287324733493	0.000390101127313445	Pseudomonadota	Gammaproteobacteria	Enterobacterales	Erwiniaceae	Erwinia
11480.3123281687	-5.25500346798528	1.03287476956264	-5.08774502276828	3.62346081677766E-07	8.73656663600835E-06	Pseudomonadota	Gammaproteobacteria	Enterobacterales	Enterobacteriaceae	Escherichia
5238.53975664527	-3.96292629771065	1.20402334382736	-3.29140320910497	0.000996889153402757	0.00408160276015846	Pseudomonadota	Gammaproteobacteria	Pasteurellales	Pasteurellaceae	Gallibacterium
1691.32273804568	-5.01659690714943	0.938779928881552	-5.34374111846014	9.10475778690223E-08	3.95146487951557E-06	Pseudomonadota	Gammaproteobacteria	Enterobacterales	Enterobacteriaceae	Klebsiella
109.042431103672	-5.48966700358564	1.38340300632391	-3.96823411434766	0.0000724071834599497	0.000491011212837784	Pseudomonadota	Gammaproteobacteria	Enterobacterales	Enterobacteriaceae	Kosakonia
15.976708890014	-5.88973409470827	1.21494909641769	-4.84772087330597	1.24887951102267E-06	0.0000267431132732489	Pseudomonadota	Gammaproteobacteria	Enterobacterales	Enterobacteriaceae	Lelliottia
2.15494807066966	-4.54749056869247	1.36601904408525	-3.32900964183679	0.000871553871053218	0.00370837627487349	Pseudomonadota	Gammaproteobacteria	Enterobacterales	Budviciaceae	Limnobaculum
22.4609892712569	-4.76076403327641	1.04218735684964	-4.56805007466933	4.92282440447848E-06	0.0000534126447885915	Pseudomonadota	Gammaproteobacteria	Enterobacterales	Morganellaceae	Morganella
6.40291702574963	-5.33254610520364	1.31798845592181	-4.04597330215159	0.0000521061717199747	0.000376954596869881	Pseudomonadota	Gammaproteobacteria	Enterobacterales	Hafniaceae	Obesumbacterium
91.4759301062275	-5.10874649872012	1.26268463203512	-4.04594018894975	0.0000521135387377715	0.000376954596869881	Pseudomonadota	Gammaproteobacteria	Enterobacterales	Erwiniaceae	Pantoea
24.5097722657089	-4.66814280917293	1.33807211365392	-3.48870794147668	0.00048536114369829	0.00224092272728785	Pseudomonadota	Gammaproteobacteria	Enterobacterales	Pectobacteriaceae	Pectobacterium
2.55139272755982	-4.38056755725264	1.31227519419532	-3.33814704158815	0.000843391050717395	0.00366031716011349	Pseudomonadota	Gammaproteobacteria	Enterobacterales	Enterobacteriaceae	Plesiomonas
39.4633081624785	-4.87126379876657	1.14748287602172	-4.24517341439991	0.0000218424428848605	0.00017554852244499	Pseudomonadota	Gammaproteobacteria	Enterobacterales	Morganellaceae	Proteus
15.5666572898443	-4.83964571421052	1.27006096423162	-3.81056173719856	0.000138651380278001	0.000791772355798059	Pseudomonadota	Gammaproteobacteria	Enterobacterales	Yersiniaceae	Rahnella
32.1282423368872	-4.86984467013844	1.12985180362427	-4.31016231909111	0.0000163134759274683	0.000136154779856178	Pseudomonadota	Gammaproteobacteria	Enterobacterales	Enterobacteriaceae	Raoultella
3952.28215232026	-5.06218365214038	1.0994655835538	-4.60422202191893	4.14010602034116E-06	0.0000534126447885915	Pseudomonadota	Gammaproteobacteria	Enterobacterales	Enterobacteriaceae	Salmonella
53.9260649895687	-5.11389666931354	1.10152288715432	-4.64256959973372	3.44102669030322E-06	0.0000533359136996999	Pseudomonadota	Gammaproteobacteria	Enterobacterales	Yersiniaceae	Serratia
95.3104993916674	-5.45947780799738	1.19400969509049	-4.57238984779233	4.82192725912457E-06	0.0000534126447885915	Pseudomonadota	Gammaproteobacteria	Enterobacterales	Enterobacteriaceae	Shigella
79.3908080049322	-5.34330154995805	1.10594896587803	-4.83141782741841	1.35564168666239E-06	0.0000267431132732489	Pseudomonadota	Gammaproteobacteria	Enterobacterales	Bruguierivoracaceae	Sodalis
43.0791924345219	-3.31873659175514	1.05802006778737	-3.13674257492637	0.001708360509512	0.00628329204345939	Pseudomonadota	Betaproteobacteria	Burkholderiales	Sutterellaceae	Turicimonas
24.1596243358532	-5.23200873162769	1.37558755684466	-3.80347198227711	0.000142682137578564	0.000793898047552525	Pseudomonadota	Gammaproteobacteria	Enterobacterales	Morganellaceae	Xenorhabdus
339.616968835977	-5.21704829502607	1.15970978207826	-4.49858091709535	6.84085589648445E-06	0.0000706888442636726	Pseudomonadota	Gammaproteobacteria	Enterobacterales	Yersiniaceae	Yersinia
8.21167897971894	5.68936630240197	1.28585181731539	4.42458938564187	9.66258905769873E-06	0.000083871273020825	Synergistota	Synergistia	Synergistales	Dethiosulfovibrionaceae	Jonquetella
Specie level
baseMean	log2FoldChange	lfcSE	stat	pvalue	padj	Phylum	Class	Order	Family	Genus	Specie
4020.58	3.56942	0.867584	4.11421	3.8851e-05	0.000351245	Bacillota	Clostridia	Lachnospirales	Lachnospiraceae	Lachnoclostridium	[Clostridium] hylemonae
1070.89	5.52817	0.987134	5.60022	2.14074e-08	1.35478e-06	Bacillota	Clostridia	Lachnospirales	Lachnospiraceae	Lachnoclostridium	[Clostridium] scindens
8.05568	3.66062	0.948641	3.8588	0.000113945	0.000827506	Bacillota	Clostridia	Eubacteriales	Eubacteriaceae	Eubacterium	[Eubacterium] cellulosolvens
95.9061	6.12056	1.02907	5.94766	2.71998e-09	2.00825e-07	Bacillota	Clostridia	Eubacteriales	Oscillospiraceae	Acetivibrio	Acetivibrio thermocellus
7.52152	5.49498	1.69009	3.25129	0.00114884	0.0047564	Bacillota	Negativicutes	Acidaminococcales	Acidaminococcaceae	Acidaminococcus	Acidaminococcus fermentans
7.11722	5.15856	1.25792	4.10087	4.11597e-05	0.000364675	Bacillota	Clostridia	Peptostreptococcales	Anaerovoracaceae	Aminipila	Aminipila butyrica
20.4642	7.47874	1.48427	5.03867	4.68782e-07	1.59747e-05	Bacillota	Clostridia	Peptostreptococcales	Anaerovoracaceae	Aminipila	Aminipila terrae
189.093	5.58446	1.26145	4.42704	9.55369e-06	0.000136525	Bacillota	Clostridia	Lachnospirales	Lachnospiraceae	Anaerocolumna	Anaerocolumna sedimenticola
172.67	3.33002	0.99724	3.33924	0.000840094	0.00364865	Bacillota	Clostridia	Lachnospirales	Lachnospiraceae	Anaerostipes	Anaerostipes caccae
2749.57	4.02866	0.915232	4.4018	1.07358e-05	0.000148624	Bacillota	Clostridia	Lachnospirales	Lachnospiraceae	Anaerostipes	Anaerostipes hadrus
3.08112	-4.98487	1.42306	-3.50292	0.000460192	0.00229062	Pseudomonadota	Gammaproteobacteria	Enterobacterales	Morganellaceae	Arsenophonus	Arsenophonus nasoniae
2.85735	3.55584	1.11072	3.20137	0.00136777	0.00545875	Bacteroidota	Bacteroidia	Bacteroidales	Bacteroidaceae	Bacteroides	Bacteroides luhongzhouii
31.4445	23.0516	2.40154	9.59866	8.09912e-22	1.79396e-19	Bacillota	Clostridia	Lachnospirales	Lachnospiraceae	Blautia	Blautia pseudococcoides
13492.9	2.88289	0.96601	2.98433	0.00284205	0.00983615	Bacillota	Clostridia	Lachnospirales	Lachnospiraceae	Blautia	Blautia sp. SC05B48
8.83489	-5.32533	1.26566	-4.20756	2.58138e-05	0.000259898	Pseudomonadota	Gammaproteobacteria	Enterobacterales	Erwiniaceae	Buchnera	Buchnera aphidicola
62.1998	3.12999	0.953492	3.28265	0.00102835	0.00429771	Bacillota	Clostridia	Lachnospirales	Lachnospiraceae	Butyrivibrio	Butyrivibrio hungatei
7.39557	-4.84512	1.28282	-3.77693	0.000158773	0.00103436	Pseudomonadota	Gammaproteobacteria	Enterobacterales	Erwiniaceae	Erwinia	Candidatus Erwinia haradaeae
3.44637	-4.11742	1.16949	-3.5207	0.000430413	0.00220055	Pseudomonadota	Gammaproteobacteria	Enterobacterales	Enterobacteriaceae	Candidatus Hamiltonella	Candidatus Hamiltonella defensa
5.61623	-4.35298	1.30135	-3.34498	0.000822884	0.00362097	Pseudomonadota	Gammaproteobacteria	Enterobacterales	Enterobacteriaceae	Candidatus Ishikawella	Candidatus Ishikawella capsulata
8.79682	-4.81515	1.28018	-3.76129	0.000169037	0.00106976	Pseudomonadota	Gammaproteobacteria	Enterobacterales	Enterobacteriaceae	Candidatus Moranella	Candidatus Moranella endobia
16.3232	-5.24878	1.40669	-3.7313	0.000190491	0.00117205	Pseudomonadota	Gammaproteobacteria	Enterobacterales	Erwiniaceae	Pantoea	Candidatus Pantoea carbekii
3.19196	-4.22721	1.40811	-3.00204	0.00268175	0.0094287	Pseudomonadota	Gammaproteobacteria	Enterobacterales	Enterobacteriaceae	Candidatus Purcelliella	Candidatus Purcelliella pentastirinorum
64.4889	-5.36821	1.21126	-4.43193	9.33929e-06	0.000136525	Pseudomonadota	Gammaproteobacteria	Enterobacterales	Bruguierivoracaceae	Sodalis	Candidatus Sodalis pierantonius
2.92066	4.43391	1.48986	2.97606	0.00291981	0.00994981	Bacillota	Clostridia	Lachnospirales	Cellulosilyticaceae	Cellulosilyticum	Cellulosilyticum lentocellum
87.6599	-5.1479	1.22328	-4.20827	2.57329e-05	0.000259898	Pseudomonadota	Gammaproteobacteria	Enterobacterales	Enterobacteriaceae	Citrobacter	Citrobacter braakii
5.80783	-5.10802	1.27883	-3.99431	6.48833e-05	0.000532283	Pseudomonadota	Gammaproteobacteria	Enterobacterales	Enterobacteriaceae	Citrobacter	Citrobacter sp. TBCP-5362
61.2757	3.75653	0.731859	5.13286	2.85372e-07	1.14927e-05	Bacillota	Clostridia	Peptostreptococcales	Peptostreptococcaceae	Clostridioides	Clostridioides difficile
1.70054	3.85857	1.13575	3.39739	0.000680318	0.00310702	Bacillota	Clostridia	Eubacteriales	Clostridiaceae	Clostridium	Clostridium bornimense
85.3455	7.71801	1.24124	6.21799	5.03559e-10	5.57691e-08	Bacillota	Clostridia	Eubacteriales	Clostridiaceae	Clostridium	Clostridium cellulovorans
3.82036	3.88295	1.30247	2.98123	0.00287093	0.00985908	Bacillota	Clostridia	Eubacteriales	Clostridiaceae	Clostridium	Clostridium sp. JN-1
2.34749	4.12135	1.20337	3.42484	0.000615153	0.00283867	Bacillota	Clostridia	Eubacteriales	Clostridiaceae	Clostridium	Clostridium tetani
4.00153	-4.77014	1.30455	-3.65655	0.000255632	0.00145186	Pseudomonadota	Gammaproteobacteria	Enterobacterales	Enterobacteriaceae	Cronobacter	Cronobacter sakazakii
13.1871	4.86038	1.3581	3.57881	0.000345162	0.00186472	Bacteroidota	Flavobacteriia	Flavobacteriales	Weeksellaceae	Cruoricaptor	Cruoricaptor ignavus
13.6679	-4.56005	1.28056	-3.56098	0.000369471	0.001972	Pseudomonadota	Gammaproteobacteria	Enterobacterales	Pectobacteriaceae	Dickeya	Dickeya dadantii
92.8426	-5.24002	1.15212	-4.54815	5.41207e-06	9.9514e-05	Pseudomonadota	Gammaproteobacteria	Enterobacterales	Pectobacteriaceae	Dickeya	Dickeya solani
14.1084	-4.58799	1.27662	-3.59384	0.000325835	0.00178204	Pseudomonadota	Gammaproteobacteria	Enterobacterales	Hafniaceae	Edwardsiella	Edwardsiella ictaluri
15.6237	3.09012	0.99211	3.1147	0.00184135	0.00692954	Actinomycetota	Coriobacteriia	Eggerthellales	Eggerthellaceae	Eggerthella	Eggerthella lenta
12.9398	-5.06116	1.29763	-3.90032	9.60673e-05	0.000733756	Pseudomonadota	Gammaproteobacteria	Enterobacterales	Enterobacteriaceae	Enterobacter	Enterobacter asburiae
11.5761	-4.29272	1.21965	-3.51962	0.000432163	0.00220055	Pseudomonadota	Gammaproteobacteria	Enterobacterales	Enterobacteriaceae	Enterobacter	Enterobacter bugandensis
45.3046	-5.55586	1.28284	-4.33092	1.48488e-05	0.000199334	Pseudomonadota	Gammaproteobacteria	Enterobacterales	Enterobacteriaceae	Enterobacter	Enterobacter cloacae
32.0543	-5.02021	1.11817	-4.48969	7.13275e-06	0.00011703	Pseudomonadota	Gammaproteobacteria	Enterobacterales	Enterobacteriaceae	Enterobacter	Enterobacter cloacae complex sp.
675.556	-4.8438	1.02856	-4.70931	2.48562e-06	6.11739e-05	Pseudomonadota	Gammaproteobacteria	Enterobacterales	Enterobacteriaceae	Enterobacter	Enterobacter hormaechei
53.6497	-5.38064	1.27335	-4.22558	2.38328e-05	0.000251379	Pseudomonadota	Gammaproteobacteria	Enterobacterales	Enterobacteriaceae	Enterobacter	Enterobacter kobei
28.07	-5.62904	1.30778	-4.30429	1.67524e-05	0.00021706	Pseudomonadota	Gammaproteobacteria	Enterobacterales	Enterobacteriaceae	Enterobacter	Enterobacter oligotrophicus
23.8469	-4.82373	1.16523	-4.13973	3.47722e-05	0.000327746	Pseudomonadota	Gammaproteobacteria	Enterobacterales	Enterobacteriaceae	Enterobacter	Enterobacter roggenkampii
261.818	-3.96243	0.997025	-3.97425	7.06022e-05	0.000568669	Bacillota	Bacilli	Lactobacillales	Enterococcaceae	Enterococcus	Enterococcus hirae
2.65091	-4.77496	1.44689	-3.30015	0.000966343	0.00411625	Pseudomonadota	Gammaproteobacteria	Enterobacterales	Erwiniaceae	Erwinia	Erwinia amylovora
18.1025	-4.91899	1.30709	-3.76331	0.000167678	0.00106976	Pseudomonadota	Gammaproteobacteria	Enterobacterales	Erwiniaceae	Erwinia	Erwinia sp. Ejp617
78.5974	-5.33682	1.32512	-4.02743	5.63909e-05	0.000471343	Pseudomonadota	Gammaproteobacteria	Enterobacterales	Enterobacteriaceae	Escherichia	Escherichia albertii
10620.5	-5.24766	1.03387	-5.07575	3.85962e-07	1.42484e-05	Pseudomonadota	Gammaproteobacteria	Enterobacterales	Enterobacteriaceae	Escherichia	Escherichia coli
59.7775	-5.43793	1.28311	-4.23808	2.25438e-05	0.000243583	Pseudomonadota	Gammaproteobacteria	Enterobacterales	Enterobacteriaceae	Escherichia	Escherichia fergusonii
1.86278	-4.03726	1.33125	-3.03268	0.00242396	0.00865978	Pseudomonadota	Gammaproteobacteria	Enterobacterales	Enterobacteriaceae	Escherichia	Escherichia marmotae
203.881	3.50042	0.849356	4.12126	3.76808e-05	0.000347762	Bacillota	Clostridia	Eubacteriales	Eubacteriaceae	Eubacterium	Eubacterium limosum
54.3859	4.7663	0.919553	5.18328	2.18023e-07	9.65841e-06	Bacillota	Erysipelotrichia	Erysipelotrichales	Erysipelotrichaceae	Faecalitalea	Faecalitalea cylindroides
11.1803	3.62741	0.871301	4.16322	3.13795e-05	0.000302198	Bacillota	Clostridia	Eubacteriales	Oscillospiraceae	Fastidiosipila	Fastidiosipila sanguinis
4.25398	4.78239	1.03128	4.63733	3.52934e-06	8.22894e-05	Bacillota	Clostridia	Peptostreptococcales	Filifactoraceae	Filifactor	Filifactor alocis
5029.05	-4.15507	1.20112	-3.45934	0.000541511	0.00260749	Pseudomonadota	Gammaproteobacteria	Pasteurellales	Pasteurellaceae	Gallibacterium	Gallibacterium anatis
8.74953	5.85661	1.31731	4.4459	8.75242e-06	0.000133701	Synergistota	Synergistia	Synergistales	Dethiosulfovibrionaceae	Jonquetella	Jonquetella anthropi
51.6092	-4.99879	1.28793	-3.88124	0.000103925	0.000780317	Pseudomonadota	Gammaproteobacteria	Enterobacterales	Enterobacteriaceae	Klebsiella	Klebsiella aerogenes
48.1981	-4.4325	1.18931	-3.72694	0.000193816	0.00117617	Pseudomonadota	Gammaproteobacteria	Enterobacterales	Enterobacteriaceae	Klebsiella	Klebsiella michiganensis
40.7762	-5.05902	1.11423	-4.54036	5.61591e-06	9.9514e-05	Pseudomonadota	Gammaproteobacteria	Enterobacterales	Enterobacteriaceae	Klebsiella	Klebsiella oxytoca
1303.77	-5.08157	0.960094	-5.29278	1.20471e-07	6.67109e-06	Pseudomonadota	Gammaproteobacteria	Enterobacterales	Enterobacteriaceae	Klebsiella	Klebsiella pneumoniae
20.4312	-4.96038	1.18164	-4.19788	2.69426e-05	0.000265235	Pseudomonadota	Gammaproteobacteria	Enterobacterales	Enterobacteriaceae	Klebsiella	Klebsiella quasipneumoniae
5.99109	-4.06878	1.28847	-3.15783	0.0015895	0.00628702	Pseudomonadota	Gammaproteobacteria	Enterobacterales	Enterobacteriaceae	Klebsiella	Klebsiella sp. STW0522-44
114.986	-4.63542	0.925126	-5.01058	5.42671e-07	1.71717e-05	Pseudomonadota	Gammaproteobacteria	Enterobacterales	Enterobacteriaceae	Klebsiella	Klebsiella variicola
101.936	-5.46511	1.38981	-3.93226	8.41499e-05	0.000654007	Pseudomonadota	Gammaproteobacteria	Enterobacterales	Enterobacteriaceae	Kosakonia	Kosakonia cowanii
21.1166	3.45086	0.928961	3.71476	0.0002034	0.00121765	Bacillota	Clostridia	Lachnospirales	Lachnospiraceae	Lachnoclostridium	Lachnoclostridium phytofermentans
126.117	3.22834	0.849188	3.80168	0.000143718	0.000964654	Bacillota	Clostridia	Lachnospirales	Lachnospiraceae	Lachnospira	Lachnospira eligens
176.171	-5.16021	1.45135	-3.55546	0.000377319	0.00198991	Bacillota	Bacilli	Lactobacillales	Lactobacillaceae	Lactobacillus	Lactobacillus amylovorus
15.0883	-5.83873	1.23857	-4.7141	2.42786e-06	6.11739e-05	Pseudomonadota	Gammaproteobacteria	Enterobacterales	Enterobacteriaceae	Lelliottia	Lelliottia amnigena
1.98667	-4.35909	1.40553	-3.10139	0.00192616	0.00717048	Pseudomonadota	Gammaproteobacteria	Enterobacterales	Budviciaceae	Limnobaculum	Limnobaculum zhutongyuii
59.0946	-7.11655	2.37332	-2.99856	0.00271257	0.00946194	Bacillota	Bacilli	Lactobacillales	Lactobacillaceae	Limosilactobacillus	Limosilactobacillus pontis
1272.04	2.71304	0.866372	3.1315	0.00173918	0.00669962	Bacillota	Clostridia	Lachnospirales	Lachnospiraceae	Mediterraneibacter	Mediterraneibacter gnavus
122.789	3.01401	0.876133	3.44012	0.000581446	0.00276968	Bacillota	Negativicutes	Selenomonadales	Selenomonadaceae	Megamonas	Megamonas funiformis
65.7191	4.25857	1.27347	3.34408	0.000825547	0.00362097	Bacillota	Negativicutes	Veillonellales	Veillonellaceae	Megasphaera	Megasphaera elsdenii
43.0372	23.5086	2.25982	10.4029	2.40572e-25	1.06573e-22	Bacillota	Clostridia	Peptostreptococcales	Anaerovoracaceae	Mogibacterium	Mogibacterium diversum
20.8903	-4.70966	1.052	-4.47688	7.57409e-06	0.000119833	Pseudomonadota	Gammaproteobacteria	Enterobacterales	Morganellaceae	Morganella	Morganella morganii
6.01324	-5.16506	1.35007	-3.82577	0.000130365	0.000916694	Pseudomonadota	Gammaproteobacteria	Enterobacterales	Hafniaceae	Obesumbacterium	Obesumbacterium proteus
4.85589	5.0012	1.26892	3.94132	8.10354e-05	0.000641048	Bacteroidota	Bacteroidia	Bacteroidales	Odoribacteraceae	Odoribacter	Odoribacter splanchnicus
19.9024	-4.845	1.45622	-3.32709	0.000877568	0.0037744	Pseudomonadota	Gammaproteobacteria	Enterobacterales	Erwiniaceae	Pantoea	Pantoea eucalypti
36.9934	-5.3548	1.24556	-4.2991	1.71492e-05	0.00021706	Pseudomonadota	Gammaproteobacteria	Enterobacterales	Erwiniaceae	Pantoea	Pantoea sp. At-9b
12.3211	-4.72645	1.39603	-3.38565	0.000710108	0.00320998	Pseudomonadota	Gammaproteobacteria	Enterobacterales	Erwiniaceae	Pantoea	Pantoea stewartii
40.5037	4.57442	0.874117	5.23319	1.66611e-07	8.20097e-06	Bacteroidota	Bacteroidia	Bacteroidales	Tannerellaceae	Parabacteroides	Parabacteroides goldsteinii
22.6925	-4.91118	1.33746	-3.67203	0.000240628	0.00138439	Pseudomonadota	Gammaproteobacteria	Enterobacterales	Pectobacteriaceae	Pectobacterium	Pectobacterium parmentieri
2.67222	3.87807	1.20294	3.22382	0.00126493	0.00518857	Bacillota	Clostridia	Lachnospirales	Vallitaleaceae	Petrocella	Petrocella atlantisensis
150.34	3.71036	0.759875	4.88285	1.04562e-06	2.89505e-05	Bacillota	Negativicutes	Acidaminococcales	Acidaminococcaceae	Phascolarctobacterium	Phascolarctobacterium sp. Marseille-Q4147
61.7768	2.73699	0.8978	3.04855	0.00229951	0.00828198	Bacteroidota	Bacteroidia	Bacteroidales	Bacteroidaceae	Phocaeicola	Phocaeicola coprophilus
29.4075	5.44786	1.18591	4.59381	4.35221e-06	9.18109e-05	Bacteroidota	Bacteroidia	Bacteroidales	Bacteroidaceae	Phocaeicola	Phocaeicola salanitronis
2.40214	-4.21771	1.35236	-3.11877	0.00181607	0.00692954	Pseudomonadota	Gammaproteobacteria	Enterobacterales	Enterobacteriaceae	Plesiomonas	Plesiomonas shigelloides
28.9424	-4.8608	1.27574	-3.81018	0.000138865	0.000947564	Pseudomonadota	Gammaproteobacteria	Enterobacterales	Morganellaceae	Proteus	Proteus mirabilis
5.87376	-4.38961	1.15216	-3.80988	0.000139033	0.000947564	Pseudomonadota	Gammaproteobacteria	Enterobacterales	Morganellaceae	Proteus	Proteus vulgaris
11.005	3.46201	0.987799	3.50477	0.000457007	0.00229062	Bacillota	Clostridia	Lachnospirales	Lachnospiraceae	Pseudobutyrivibrio	Pseudobutyrivibrio xylanivorans
14.5855	-4.8225	1.28364	-3.7569	0.000172031	0.00107338	Pseudomonadota	Gammaproteobacteria	Enterobacterales	Yersiniaceae	Rahnella	Rahnella aquatilis
28.5875	-5.07073	1.12592	-4.50361	6.68078e-06	0.00011383	Pseudomonadota	Gammaproteobacteria	Enterobacterales	Enterobacteriaceae	Raoultella	Raoultella ornithinolytica
17.7542	3.23014	1.02391	3.15472	0.00160653	0.00629817	Bacillota	Clostridia	Peptostreptococcales	Peptostreptococcaceae	Romboutsia	Romboutsia hominis
345.585	5.04218	1.46966	3.43085	0.000601686	0.00280576	Bacillota	Clostridia	Peptostreptococcales	Peptostreptococcaceae	Romboutsia	Romboutsia ilealis
188.032	7.09457	1.09323	6.48956	8.60846e-11	1.27118e-08	Bacillota	Clostridia	Peptostreptococcales	Peptostreptococcaceae	Romboutsia	Romboutsia sp. CE17
25.5399	3.42157	1.13457	3.01574	0.00256351	0.00908509	Bacillota	Clostridia	Eubacteriales	Oscillospiraceae	Ruminococcus	Ruminococcus albus
24.5724	-4.8154	1.38539	-3.47585	0.000509237	0.00250658	Pseudomonadota	Gammaproteobacteria	Enterobacterales	Enterobacteriaceae	Salmonella	Salmonella bongori
3678.33	-5.07761	1.09993	-4.61631	3.90632e-06	8.65251e-05	Pseudomonadota	Gammaproteobacteria	Enterobacterales	Enterobacteriaceae	Salmonella	Salmonella enterica
35.5561	-5.44137	1.19419	-4.55653	5.20065e-06	9.9514e-05	Pseudomonadota	Gammaproteobacteria	Enterobacterales	Enterobacteriaceae	Enterobacteriaceae_Incertae_sedis	secondary endosymbiont of Ctenarytaina eucalypti
28.5747	-5.00373	1.22414	-4.08753	4.35981e-05	0.000371422	Pseudomonadota	Gammaproteobacteria	Enterobacterales	Enterobacteriaceae	Enterobacteriaceae_Incertae_sedis	secondary endosymbiont of Heteropsylla cubana
3.2736	-4.47104	1.35692	-3.29499	0.000984249	0.00415259	Pseudomonadota	Gammaproteobacteria	Enterobacterales	Enterobacteriaceae	Enterobacteriaceae_Incertae_sedis	secondary endosymbiont of Trabutina mannipara
160.171	6.52165	1.06737	6.11004	9.96091e-10	8.82537e-08	Bacteroidota	Bacteroidia	Bacteroidales	Prevotellaceae	Segatella	Segatella copri
83.3753	4.81486	1.12528	4.27882	1.8789e-05	0.000220849	Bacteroidota	Bacteroidia	Bacteroidales	Prevotellaceae	Segatella	Segatella oris
11.4392	4.48327	1.45839	3.07412	0.00211127	0.00772968	Bacillota	Negativicutes	Selenomonadales	Selenomonadaceae	Selenomonas	Selenomonas ruminantium
2.60196	-4.54352	1.41883	-3.20229	0.00136338	0.00545875	Pseudomonadota	Gammaproteobacteria	Enterobacterales	Yersiniaceae	Serratia	Serratia liquefaciens
7.47401	-5.25126	1.45975	-3.59738	0.000321437	0.00177996	Pseudomonadota	Gammaproteobacteria	Enterobacterales	Yersiniaceae	Serratia	Serratia marcescens
5.86213	-4.08769	1.12953	-3.61892	0.000295835	0.00165892	Pseudomonadota	Gammaproteobacteria	Enterobacterales	Yersiniaceae	Serratia	Serratia odorifera
24.2102	-5.13493	1.33989	-3.83236	0.000126921	0.000906871	Pseudomonadota	Gammaproteobacteria	Enterobacterales	Yersiniaceae	Serratia	Serratia sp. CMO1
8.87674	-5.2235	1.40778	-3.71045	0.000206889	0.00122203	Pseudomonadota	Gammaproteobacteria	Enterobacterales	Yersiniaceae	Serratia	Serratia symbiotica
7.28192	-6.03887	1.47543	-4.09295	4.25914e-05	0.000369961	Pseudomonadota	Gammaproteobacteria	Enterobacterales	Enterobacteriaceae	Shigella	Shigella boydii
81.2058	-5.41885	1.18864	-4.55886	5.1431e-06	9.9514e-05	Pseudomonadota	Gammaproteobacteria	Enterobacterales	Enterobacteriaceae	Shigella	Shigella flexneri
3.68433	-4.64591	1.31192	-3.54129	0.000398176	0.0020752	Pseudomonadota	Gammaproteobacteria	Enterobacterales	Bruguierivoracaceae	Sodalis	Sodalis endosymbiont of Henestaris halophilus
6.2207	-4.99185	1.17416	-4.25142	2.12422e-05	0.000235257	Pseudomonadota	Gammaproteobacteria	Enterobacterales	Bruguierivoracaceae	Sodalis	Sodalis praecaptivus
10.0766	3.37038	0.916404	3.67784	0.000235219	0.00137108	Bacillota	Bacilli	Lactobacillales	Streptococcaceae	Streptococcus	Streptococcus ferus
8.84922	3.6664	0.968571	3.78538	0.000153477	0.00101478	Bacillota	Bacilli	Lactobacillales	Streptococcaceae	Streptococcus	Streptococcus marmotae
5.77215	3.11082	1.01909	3.05254	0.00226912	0.00823951	Bacillota	Bacilli	Lactobacillales	Streptococcaceae	Streptococcus	Streptococcus oralis
2.14158	4.20051	1.2544	3.34863	0.000812108	0.00362097	Bacillota	Bacilli	Lactobacillales	Streptococcaceae	Streptococcus	Streptococcus parauberis
210.606	2.6952	0.837665	3.21752	0.00129304	0.0052552	Bacillota	Bacilli	Lactobacillales	Streptococcaceae	Streptococcus	Streptococcus pneumoniae
1566.03	2.85212	0.915908	3.11398	0.00184579	0.00692954	Bacillota	Bacilli	Lactobacillales	Streptococcaceae	Streptococcus	Streptococcus pyogenes
70.7611	2.83875	0.916138	3.0986	0.00194436	0.00717792	Bacillota	Bacilli	Lactobacillales	Streptococcaceae	Streptococcus	Streptococcus salivarius
94.9046	3.87232	1.11933	3.45951	0.000541169	0.00260749	Bacillota	Erysipelotrichia	Erysipelotrichales	Coprobacillaceae	Thomasclavelia	Thomasclavelia ramosa
44.5313	-3.39478	1.0786	-3.14741	0.00164725	0.00640117	Pseudomonadota	Betaproteobacteria	Burkholderiales	Sutterellaceae	Turicimonas	Turicimonas muris
19.5701	-5.25741	1.36218	-3.85957	0.000113589	0.000827506	Pseudomonadota	Gammaproteobacteria	Enterobacterales	Morganellaceae	Xenorhabdus	Xenorhabdus doucetiae
60.0973	-5.46186	1.2764	-4.27913	1.87628e-05	0.000220849	Pseudomonadota	Gammaproteobacteria	Enterobacterales	Yersiniaceae	Yersinia	Yersinia enterocolitica
24.9824	-6.06191	1.23825	-4.89554	9.80375e-07	2.89505e-05	Pseudomonadota	Gammaproteobacteria	Enterobacterales	Yersiniaceae	Yersinia	Yersinia entomophaga
183.36	-5.22282	1.22682	-4.25722	2.06984e-05	0.000235113	Pseudomonadota	Gammaproteobacteria	Enterobacterales	Yersiniaceae	Yersinia	Yersinia pestis
30.3415	-5.12829	1.19904	-4.27698	1.89442e-05	0.000220849	Pseudomonadota	Gammaproteobacteria	Enterobacterales	Yersiniaceae	Yersinia	Yersinia pseudotuberculosis
17.9208	-4.48304	1.30485	-3.43567	0.000591082	0.00278563	Pseudomonadota	Gammaproteobacteria	Enterobacterales	Yersiniaceae	Yersinia	Yersinia similis

## Sheet: Untreated_D0vsD6
Table S2. DESeq2 analysis of log2Fold change of relative abundance between D0 and D6 for the untreated calves at a family, genus and specie level
Family level
baseMean	log2FoldChange	lfcSE	stat	pvalue	padj	Phylum	Class	Order	Family
8915.84937916257	-4.09688539019101	0.800319663692651	-5.11906126520509	3.07060209065205E-07	5.83304673253107E-06	Pseudomonadota	Gammaproteobacteria	Enterobacterales	Enterobacteriaceae
7377.46170948638	6.13266356195875	0.824571697625812	7.43739274536892	1.02691898906205E-13	8.9341952048398E-12	Bacillota	Bacilli	Lactobacillales	Enterococcaceae
1475.53551483478	-2.48252994913298	0.58725395509567	-4.22735330701782	0.0000236456232045283	0.00017143076823283	Bacillota	Negativicutes	Acidaminococcales	Acidaminococcaceae
1185.12867364724	-4.39126593223197	0.931617924252051	-4.71359107410637	2.43388866245466E-06	0.0000235275904037284	Pseudomonadota	Gammaproteobacteria	Pasteurellales	Pasteurellaceae
71.7162117708364	-3.43903425807238	0.751253758384925	-4.57772652674078	4.70056648809923E-06	0.0000408949284464633	Bacteroidota	Bacteroidia	Bacteroidales	Odoribacteraceae
558.686100182442	-7.08429826622143	1.18881925920461	-5.95910455804798	2.5362379355082E-09	7.35509001297377E-08	Fusobacteriota	Fusobacteriia	Fusobacteriales	Fusobacteriaceae
933.702237287639	2.37800233102471	0.698527234982593	3.40430868251538	0.00066331748089917	0.00339462475518987	Bacillota	Erysipelotrichia	Erysipelotrichales	Erysipelotrichaceae
621.378005978945	2.06598016312094	0.658681453553185	3.1365391449482	0.00170954613749606	0.00743652569810786	Bacillota	Clostridia	Eubacteriales	Eubacteriaceae
186.735729136755	-3.91513713293097	0.820389750848985	-4.7722891819155	1.82143723408155E-06	0.0000198081299206369	Pseudomonadota	Betaproteobacteria	Burkholderiales	Sutterellaceae
83.9611260144492	-2.86399998851316	0.825987239269895	-3.46736590149346	0.00052558591202295	0.00299060489329112	Pseudomonadota	Gammaproteobacteria	Enterobacterales	Yersiniaceae
47.6817766617699	-4.80103124852507	0.947345820006036	-5.06787610937523	4.02279085002143E-07	5.83304673253107E-06	Bacteroidota	Bacteroidia	Bacteroidales	Barnesiellaceae
28.0486934082463	4.98636241741562	1.13560211657558	4.39094146147952	0.0000112860924817694	0.0000892627314467218	Actinomycetota	Coriobacteriia	Coriobacteriales	Atopobiaceae
13.1642453330878	-4.23982772944247	1.22710547340425	-3.45514531662896	0.000549996302214459	0.00299060489329112	Pseudomonadota	Betaproteobacteria	Burkholderiales	Comamonadaceae
58.215592997621	-3.70940942682207	0.914227072491311	-4.05742680176137	0.0000496163605820026	0.000332047951587248	Pseudomonadota	Gammaproteobacteria	Enterobacterales	Pectobacteriaceae
59.0166609031697	-4.03680380903363	0.792600222742308	-5.09311465377431	3.52228543640888E-07	5.83304673253107E-06	Pseudomonadota	Gammaproteobacteria	Enterobacterales	Morganellaceae
63.924519620843	-4.7667231042366	0.770348008303541	-6.1877528764355	6.10278996770891E-10	2.65471363595337E-08	Bacteroidota	Bacteroidia	Bacteroidales	Rikenellaceae
65.902083311047	-3.72955049925196	1.17833825893273	-3.16509327519415	0.00155033242769488	0.00709889058997127	Thermodesulfobacteriota	Desulfovibrionia	Desulfovibrionales	Desulfovibrionaceae
38.93946583997	-4.23820028892588	0.88782714245194	-4.77367731428115	1.80892138669054E-06	0.0000198081299206369	Pseudomonadota	Gammaproteobacteria	Enterobacterales	Bruguierivoracaceae
24.1471375467094	-2.63076221636172	0.847261953418234	-3.10501634795243	0.00190268508105418	0.00788255247865303	Pseudomonadota	Gammaproteobacteria	Enterobacterales	Erwiniaceae
11.815977893143	-3.8234165902788	0.951230150254954	-4.01944428407156	0.0000583355746698386	0.000362513928305425	Pseudomonadota	Gammaproteobacteria	Enterobacterales	Hafniaceae
14.3894467962664	3.07833205497218	1.01064613236319	3.04590494773291	0.00231981159490244	0.00917380039802327	Actinomycetota	Actinomycetes	Bifidobacteriales	Bifidobacteriaceae
7.25106908785216	3.37303660714454	1.01795395515639	3.31354536230113	0.000921211625948822	0.00445252285875264	Bacillota	Bacilli	Lactobacillales	Carnobacteriaceae
Genus level
baseMean	log2FoldChange	lfcSE	stat	pvalue	padj	Phylum	Class	Order	Family	Genus
2184.81379994864	-3.4744364352832	0.719120499494363	-4.83150798472049	1.35502783196424E-06	0.0000294410592581321	Pseudomonadota	Gammaproteobacteria	Enterobacterales	Enterobacteriaceae	Escherichia
5760.64433190976	5.78404732902634	0.852660257724215	6.78353104490198	1.17273578444916E-11	1.22187887095464E-09	Bacillota	Bacilli	Lactobacillales	Enterococcaceae	Enterococcus
6432.04817691567	5.56507133880796	1.12799533204131	4.93359429842403	8.07300384841223E-07	0.0000192944791977052	Bacillota	Bacilli	Lactobacillales	Lactobacillaceae	Ligilactobacillus
4166.81245174493	2.66570836575395	0.717910774023413	3.71314717957836	0.000204697763746591	0.00168699191501501	Bacillota	Clostridia	Lachnospirales	Lachnospiraceae	Anaerostipes
1453.1346057897	-2.75559203432957	0.605563330309041	-4.55046053221764	5.35286273789524E-06	0.0000984103226428433	Bacillota	Negativicutes	Acidaminococcales	Acidaminococcaceae	Phascolarctobacterium
934.941671028074	-4.32653930855994	1.03569819806637	-4.1774131852672	0.000029484314155033	0.000394218582367298	Pseudomonadota	Gammaproteobacteria	Pasteurellales	Pasteurellaceae	Gallibacterium
769.199527158575	-3.40717908688621	0.714666598330023	-4.76750850655094	1.86518122501764E-06	0.0000371481927316013	Pseudomonadota	Gammaproteobacteria	Enterobacterales	Enterobacteriaceae	Salmonella
346.742033831242	-3.24817993777498	0.657061727810276	-4.9434928261609	7.67351751411512E-07	0.0000192944791977052	Pseudomonadota	Gammaproteobacteria	Enterobacterales	Enterobacteriaceae	Klebsiella
30.4898816849578	-4.10241675203255	1.00488816872406	-4.08246099388503	0.0000445612929917687	0.000530810499251647	Bacteroidota	Bacteroidia	Bacteroidales	Odoribacteraceae	Butyricimonas
488.298555676611	-7.38103468998249	1.22210384689418	-6.0396133346118	1.54483973940297E-09	9.23041744293274E-08	Fusobacteriota	Fusobacteriia	Fusobacteriales	Fusobacteriaceae	Fusobacterium
182.757246430078	-3.12307304287115	0.721836440611657	-4.32656605729793	0.0000151451914647866	0.000226231297505249	Pseudomonadota	Gammaproteobacteria	Enterobacterales	Enterobacteriaceae	Enterobacter
338.140631464909	5.34962644687188	1.02228063494839	5.23303118927023	1.66752588905388E-07	6.64231145806461E-06	Bacillota	Erysipelotrichia	Erysipelotrichales	Erysipelotrichaceae	Intestinibaculum
73.4565179317607	-2.89104107944236	0.920994602345242	-3.13904237015129	0.00169500937481058	0.00880667914303756	Bacillota	Clostridia	Lachnospirales	Lachnospiraceae	Herbinix
31.5765198225521	-24.4674556491733	2.72353830399276	-8.98370168442411	2.61806928411575E-19	6.25718558903663E-17	Bacteroidota	Flavobacteriia	Flavobacteriales	Flavobacteriaceae	Capnocytophaga
447.848981481048	2.2400047439345	0.726728016772124	3.08231510584088	0.00205397285023201	0.00962548061187156	Actinomycetota	Coriobacteriia	Coriobacteriales	Coriobacteriaceae	Collinsella
223.692474501683	-8.00707821853044	1.18717101927568	-6.74467122977424	1.53373916856231E-11	1.22187887095464E-09	Pseudomonadota	Betaproteobacteria	Burkholderiales	Sutterellaceae	Sutterella
37.6308451742104	-7.27315623874738	1.63474394361985	-4.44911037421694	8.62266987258056E-06	0.000147201292824768	Bacteroidota	Bacteroidia	Bacteroidales	Muribaculaceae	Muribaculum
71.0756329352024	-4.05626306915332	0.817907977148653	-4.95931471813497	7.07422820833396E-07	0.0000192944791977052	Pseudomonadota	Gammaproteobacteria	Enterobacterales	Yersiniaceae	Yersinia
38.8470824508672	-2.57002637272015	0.82583546594233	-3.11203197090547	0.00185804375693504	0.00944835016824416	Bacteroidota	Bacteroidia	Bacteroidales	Odoribacteraceae	Odoribacter
17.7323573285903	-4.0243859782701	1.07604622843514	-3.73997498613293	0.000184038568495163	0.00162908214334607	Bacteroidota	Bacteroidia	Bacteroidales	Barnesiellaceae	Barnesiella
35.0043477585998	6.23908408541759	1.70335837493829	3.6628135201693	0.000249460145588557	0.00198736582652217	Bacillota	Negativicutes	Acidaminococcales	Acidaminococcaceae	Acidaminococcus
29.9365688309899	4.18115707015932	0.846563641122551	4.93897548519219	7.85340836027402E-07	0.0000192944791977052	Bacillota	Erysipelotrichia	Erysipelotrichales	Erysipelotrichaceae	Erysipelotrichaceae_Incertae_sedis
18.8951032547322	-3.59924530709697	0.95589664661777	-3.76530801717121	0.000166343894118474	0.00152908425747367	Pseudomonadota	Gammaproteobacteria	Enterobacterales	Enterobacteriaceae	Kosakonia
11.6804283434631	-2.64340481194681	0.812736222799793	-3.25247569603893	0.0011440437919065	0.00683566165664131	Bacillota	Clostridia	Eubacteriales	Peptococcaceae	Dehalobacterium
13.958018272407	-4.17034247550333	1.25808677878817	-3.3148289496535	0.000916992174478497	0.0056195161461631	Pseudomonadota	Betaproteobacteria	Burkholderiales	Comamonadaceae	Comamonas
19.3000148245588	-3.01432319893243	0.83458551425728	-3.61176074523048	0.000304125088502005	0.00227075890428911	Pseudomonadota	Gammaproteobacteria	Enterobacterales	Pectobacteriaceae	Dickeya
21.8040909353452	-2.7845553816171	0.866072729604559	-3.21515189941208	0.00130375512971912	0.00741898752387786	Pseudomonadota	Gammaproteobacteria	Enterobacterales	Enterobacteriaceae	Citrobacter
16.8677353379398	-3.92155758777843	0.963088761247247	-4.07185479217909	0.0000466402530723205	0.000530810499251647	Pseudomonadota	Gammaproteobacteria	Enterobacterales	Enterobacteriaceae	Shigella
65.2732449967792	-4.32784169670363	0.814303499728106	-5.31477722759228	1.0678788905606E-07	5.10446109687965E-06	Bacteroidota	Bacteroidia	Bacteroidales	Rikenellaceae	Alistipes
63.8020686978471	-4.03592719050515	1.30565862898264	-3.09110444408422	0.00199413477415674	0.00962548061187156	Thermodesulfobacteriota	Desulfovibrionia	Desulfovibrionales	Desulfovibrionaceae	Desulfovibrio
5.45943611415546	-4.27458694320394	1.33501812882156	-3.20189430459433	0.00136527082363192	0.00758836574065181	Bacteroidota	Bacteroidia	Bacteroidales	Prevotellaceae	Xylanibacter
14.7541393491691	-3.36779752678741	0.806497687121443	-4.17583035954855	0.0000296901024377044	0.000394218582367298	Pseudomonadota	Gammaproteobacteria	Enterobacterales	Bruguierivoracaceae	Sodalis
28.8350824059494	-4.71031954357339	1.2139459577275	-3.88017235329905	0.000104382471395579	0.00103947544431431	Bacteroidota	Bacteroidia	Bacteroidales	Barnesiellaceae	Coprobacter
14.9036277233703	-3.10689216986603	0.854898667279519	-3.63422273162837	0.000278819920443199	0.00214961164470725	Bacillota	Clostridia	Eubacteriales	Clostridiaceae	Hungatella
16.9771714636973	-3.69480645340451	0.899863280065025	-4.10596424507679	0.0000402631762191228	0.000506468374545807	Pseudomonadota	Gammaproteobacteria	Enterobacterales	Erwiniaceae	Pantoea
12.0661566920384	-2.61978689195104	0.829115915916777	-3.1597353779589	0.00157912490352948	0.00857751936235331	Pseudomonadota	Gammaproteobacteria	Enterobacterales	Enterobacteriaceae	Enterobacteriaceae_Incertae_sedis
7.50830957952405	-4.51782965743962	1.13661836356971	-3.974799107812	0.0000704386873179435	0.000765220284954022	Pseudomonadota	Gammaproteobacteria	Pasteurellales	Pasteurellaceae	Mannheimia
10.3895540903992	-5.30161723949093	1.51084721645475	-3.50903597779485	0.000449734063888298	0.00298573447970287	Pseudomonadota	Gammaproteobacteria	Pasteurellales	Pasteurellaceae	Pasteurella
9.8163283725683	-3.25226878938113	0.83801729489478	-3.88090891344847	0.000104066814029004	0.00103947544431431	Pseudomonadota	Gammaproteobacteria	Enterobacterales	Yersiniaceae	Serratia
4.97634033702396	-3.57601254150642	1.10382682031242	-3.23964998467268	0.00119676507179725	0.00697626468681813	Pseudomonadota	Gammaproteobacteria	Enterobacterales	Pectobacteriaceae	Pectobacterium
4.30247774134939	-2.7707700664656	0.892574438802833	-3.10424536712243	0.00190765054129358	0.00949850998685761	Pseudomonadota	Gammaproteobacteria	Enterobacterales	Morganellaceae	Morganella
4.33309564354628	-3.48277252640938	1.12937062705523	-3.08381716592941	0.0020436314644145	0.00962548061187156	Pseudomonadota	Gammaproteobacteria	Enterobacterales	Morganellaceae	Xenorhabdus
10.6615777679105	3.61080762973273	1.03599855918908	3.48534039715176	0.000491511341304325	0.00317489758301983	Bacillota	Bacilli	Bacillales	Bacillaceae	Priestia
11.8365809167765	3.80602909740378	1.00804560966557	3.77565167777127	0.000159589876478584	0.00152567921913526	Bacillota	Bacilli	Lactobacillales	Lactobacillaceae	Weissella
10.3369966191494	4.64180095493799	1.28801101610859	3.60385190567861	0.000313535748290965	0.00227075890428911	Bacillota	Bacilli	Lactobacillales	Lactobacillaceae	Periweissella
13.0142494394568	6.51173384512942	1.50429856314109	4.32875095721185	0.0000149957389559849	0.000226231297505249	Bacillota	Bacilli	Lactobacillales	Lactobacillaceae	Pediococcus
30.656853155133	4.19262809968206	1.12583499904184	3.72401648842882	0.00019607811134641	0.00167366673613543	Actinomycetota	Actinomycetes	Bifidobacteriales	Bifidobacteriaceae	Bifidobacterium
6.01415324093141	4.00607219593898	1.27276436162086	3.14753643073196	0.00164652586876213	0.00874488183631443	Bacillota	Bacilli	Lactobacillales	Carnobacteriaceae	Carnobacterium
15.7201198097888	7.65548031846136	2.20463687742948	3.47244500753673	0.00051574066176022	0.00324373732001822	Bacillota	Bacilli	Lactobacillales	Enterococcaceae	Vagococcus
15.5587968556706	7.83989707341534	2.21971388349092	3.53194036930815	0.000412522367386445	0.00281693845158172	Bacillota	Bacilli	Bacillales	Planococcaceae	Paenisporosarcina
7.86508563489985	7.00712265923158	1.94953726068936	3.59424915877414	0.000325328400917673	0.00228686728880365	Bacillota	Bacilli	Lactobacillales	Lactobacillaceae	Bombilactobacillus
Specie level
baseMean	log2FoldChange	lfcSE	stat	pvalue	padj	Phylum	Class	Order	Family	Genus	Specie
25.9436	4.32715	0.883682	4.89673	9.74454e-07	3.18322e-05	Bacillota	Erysipelotrichia	Erysipelotrichales	Erysipelotrichaceae	Erysipelotrichaceae_Incertae_sedis	[Clostridium] innocuum
23.9205	2.84511	0.830554	3.42556	0.000613543	0.00423431	Bacillota	Clostridia	Eubacteriales	Eubacteriaceae	Eubacterium	[Eubacterium] cellulosolvens
74.5544	7.85837	1.85026	4.24717	2.16488e-05	0.000424316	Bacillota	Negativicutes	Acidaminococcales	Acidaminococcaceae	Acidaminococcus	Acidaminococcus fermentans
6.37186	-5.38475	1.28733	-4.1829	2.87819e-05	0.000505176	Bacteroidota	Bacteroidia	Bacteroidales	Rikenellaceae	Alistipes	Alistipes finegoldii
37.6616	-4.6284	1.08779	-4.25488	2.09158e-05	0.000424316	Bacteroidota	Bacteroidia	Bacteroidales	Rikenellaceae	Alistipes	Alistipes indistinctus
16.5552	-5.47733	1.33708	-4.0965	4.19442e-05	0.000622807	Bacteroidota	Bacteroidia	Bacteroidales	Rikenellaceae	Alistipes	Alistipes shahii
6859.11	3.413	0.862905	3.95525	7.6456e-05	0.000913743	Bacillota	Clostridia	Lachnospirales	Lachnospiraceae	Anaerostipes	Anaerostipes hadrus
54.1181	2.44951	0.73247	3.34418	0.000825264	0.00539172	Bacillota	Bacilli	Bacillales	Bacillaceae	Bacillus	Bacillus thuringiensis
27.3861	3.25592	0.856342	3.80213	0.00014346	0.00149564	Bacillota	Bacilli	Bacillales	Bacillaceae	Bacillus	Bacillus velezensis
4.60496	-4.42322	1.3767	-3.21291	0.00131397	0.00715382	Bacteroidota	Bacteroidia	Bacteroidales	Bacteroidaceae	Bacteroides	Bacteroides caccae
268.548	-3.60127	1.08084	-3.33193	0.000862473	0.00556068	Bacteroidota	Bacteroidia	Bacteroidales	Bacteroidaceae	Bacteroides	Bacteroides fragilis
91.1058	-2.61161	0.588114	-4.44065	8.96879e-06	0.00023646	Bacteroidota	Bacteroidia	Bacteroidales	Bacteroidaceae	Bacteroides	Bacteroides thetaiotaomicron
21.6362	-4.30979	1.12067	-3.84573	0.000120193	0.00133851	Bacteroidota	Bacteroidia	Bacteroidales	Barnesiellaceae	Barnesiella	Barnesiella viscericola
13.7981	6.92559	1.59796	4.33402	1.46408e-05	0.000311913	Actinomycetota	Actinomycetes	Bifidobacteriales	Bifidobacteriaceae	Bifidobacterium	Bifidobacterium catenulatum
14.8574	6.24538	1.2168	5.13261	2.85749e-07	1.22235e-05	Actinomycetota	Actinomycetes	Bifidobacteriales	Bifidobacteriaceae	Bifidobacterium	Bifidobacterium longum
24.7389	2.55414	0.769728	3.31824	0.00090588	0.00569079	Bacillota	Clostridia	Lachnospirales	Lachnospiraceae	Blautia	Blautia hansenii
108.678	-1.89119	0.593712	-3.18536	0.00144575	0.00770018	Bacillota	Clostridia	Lachnospirales	Lachnospiraceae	Blautia	Blautia liquoris
14901.9	1.96097	0.617221	3.1771	0.00148757	0.00783774	Bacillota	Clostridia	Lachnospirales	Lachnospiraceae	Blautia	Blautia sp. SC05B48
10.9056	7.48246	2.0643	3.62469	0.00028931	0.00262522	Bacillota	Bacilli	Lactobacillales	Lactobacillaceae	Bombilactobacillus	Bombilactobacillus bombi
32.273	-4.28119	1.02562	-4.17424	2.98982e-05	0.000505176	Bacteroidota	Bacteroidia	Bacteroidales	Odoribacteraceae	Butyricimonas	Butyricimonas virosa
15.0603	-3.75135	0.90198	-4.15902	3.19622e-05	0.00052205	Pseudomonadota	Gammaproteobacteria	Enterobacterales	Bruguierivoracaceae	Sodalis	Candidatus Sodalis pierantonius
4.62411	5.39321	1.5623	3.4521	0.000556235	0.00389838	Bacillota	Bacilli	Lactobacillales	Carnobacteriaceae	Carnobacterium	Carnobacterium inhibens
15.2553	-3.35672	0.932225	-3.60076	0.000317283	0.00272653	Pseudomonadota	Gammaproteobacteria	Enterobacterales	Enterobacteriaceae	Citrobacter	Citrobacter braakii
105.881	-2.35378	0.747615	-3.14839	0.00164173	0.00850324	Bacillota	Clostridia	Eubacteriales	Clostridiaceae	Clostridium	Clostridium beijerinckii
7.09603	3.34763	0.931997	3.59188	0.000328296	0.00272653	Bacillota	Clostridia	Eubacteriales	Clostridiaceae	Clostridium	Clostridium bornimense
154.349	-4.015	1.1057	-3.63118	0.000282131	0.00260838	Bacillota	Clostridia	Eubacteriales	Clostridiaceae	Clostridium	Clostridium isatidis
396.52	2.86937	0.869524	3.29994	0.000967065	0.00599825	Bacillota	Clostridia	Eubacteriales	Clostridiaceae	Clostridium	Clostridium perfringens
1.59629	-20.5204	2.94222	-6.97447	3.07023e-12	9.10586e-10	Bacillota	Clostridia	Eubacteriales	Clostridiaceae	Clostridium	Clostridium sp. JN-9
11.5582	-2.72148	0.817789	-3.32785	0.000875178	0.00556931	Bacillota	Clostridia	Eubacteriales	Peptococcaceae	Dehalobacterium	Dehalobacterium formicoaceticum
24.8301	-4.71883	1.45335	-3.24686	0.00116688	0.00680678	Thermodesulfobacteriota	Desulfovibrionia	Desulfovibrionales	Desulfovibrionaceae	Desulfovibrio	Desulfovibrio fairfieldensis
17.8694	-3.4981	0.883257	-3.96045	7.48087e-05	0.000913743	Pseudomonadota	Gammaproteobacteria	Enterobacterales	Pectobacteriaceae	Dickeya	Dickeya solani
9.65976	-3.83764	1.04524	-3.67156	0.000241075	0.00231621	Pseudomonadota	Gammaproteobacteria	Enterobacterales	Enterobacteriaceae	Enterobacter	Enterobacter cloacae
7.77249	-3.57092	0.933243	-3.82635	0.000130057	0.00139009	Pseudomonadota	Gammaproteobacteria	Enterobacterales	Enterobacteriaceae	Enterobacter	Enterobacter cloacae complex sp.
162.404	-3.54318	0.744728	-4.75768	1.95832e-06	5.64457e-05	Pseudomonadota	Gammaproteobacteria	Enterobacterales	Enterobacteriaceae	Enterobacter	Enterobacter hormaechei
12.1931	-3.8637	1.00998	-3.82552	0.000130498	0.00139009	Pseudomonadota	Gammaproteobacteria	Enterobacterales	Enterobacteriaceae	Enterobacter	Enterobacter kobei
6.59586	-4.40611	1.01015	-4.36183	1.28981e-05	0.000300957	Pseudomonadota	Gammaproteobacteria	Enterobacterales	Enterobacteriaceae	Enterobacter	Enterobacter oligotrophicus
9.82705	6.03915	1.36164	4.43518	9.19936e-06	0.00023646	Bacillota	Bacilli	Lactobacillales	Enterococcaceae	Enterococcus	Enterococcus casseliflavus
10402.2	6.92607	0.996907	6.94756	3.71668e-12	9.10586e-10	Bacillota	Bacilli	Lactobacillales	Enterococcaceae	Enterococcus	Enterococcus cecorum
38.7143	7.6267	2.01567	3.78371	0.000154509	0.00154509	Bacillota	Bacilli	Lactobacillales	Enterococcaceae	Enterococcus	Enterococcus durans
316.831	6.10194	1.12064	5.44503	5.17957e-08	3.2971e-06	Bacillota	Bacilli	Lactobacillales	Enterococcaceae	Enterococcus	Enterococcus faecalis
183.055	4.26211	0.804145	5.30018	1.15686e-07	5.66863e-06	Bacillota	Bacilli	Lactobacillales	Enterococcaceae	Enterococcus	Enterococcus faecium
85.7247	7.03546	1.18074	5.95852	2.54525e-09	4.15724e-07	Bacillota	Bacilli	Lactobacillales	Enterococcaceae	Enterococcus	Enterococcus hirae
9.62773	6.06543	1.78521	3.39761	0.000679776	0.00462625	Bacillota	Bacilli	Lactobacillales	Enterococcaceae	Enterococcus	Enterococcus mundtii
17.4651	-4.0205	1.01436	-3.96357	7.38368e-05	0.000913743	Pseudomonadota	Gammaproteobacteria	Enterobacterales	Enterobacteriaceae	Escherichia	Escherichia albertii
2460.91	-4.0224	0.727022	-5.53271	3.15319e-08	2.57511e-06	Pseudomonadota	Gammaproteobacteria	Enterobacterales	Enterobacteriaceae	Escherichia	Escherichia coli
10.85	-3.83974	0.961677	-3.99276	6.53097e-05	0.000888938	Pseudomonadota	Gammaproteobacteria	Enterobacterales	Enterobacteriaceae	Escherichia	Escherichia fergusonii
259.899	-7.40224	1.46951	-5.03722	4.7234e-07	1.78036e-05	Fusobacteriota	Fusobacteriia	Fusobacteriales	Fusobacteriaceae	Fusobacterium	Fusobacterium mortiferum
44.1478	-6.04674	1.52625	-3.96182	7.43804e-05	0.000913743	Fusobacteriota	Fusobacteriia	Fusobacteriales	Fusobacteriaceae	Fusobacterium	Fusobacterium varium
434.444	-4.08924	1.27152	-3.21603	0.00129975	0.00715382	Pseudomonadota	Gammaproteobacteria	Pasteurellales	Pasteurellaceae	Histophilus	Histophilus somni
14.6464	-3.0647	0.863737	-3.54818	0.000387899	0.00301699	Bacillota	Clostridia	Eubacteriales	Clostridiaceae	Hungatella	Hungatella hathewayi
286.78	5.32171	0.993753	5.35516	8.548e-08	4.65391e-06	Bacillota	Erysipelotrichia	Erysipelotrichales	Erysipelotrichaceae	Intestinibaculum	Intestinibaculum porci
10.1813	-3.36029	1.0428	-3.22238	0.00127132	0.00715382	Pseudomonadota	Gammaproteobacteria	Enterobacterales	Enterobacteriaceae	Klebsiella	Klebsiella aerogenes
11.1309	-3.07458	0.890724	-3.45178	0.000556912	0.00389838	Pseudomonadota	Gammaproteobacteria	Enterobacterales	Enterobacteriaceae	Klebsiella	Klebsiella michiganensis
8.67681	-3.46423	0.874643	-3.96074	7.47185e-05	0.000913743	Pseudomonadota	Gammaproteobacteria	Enterobacterales	Enterobacteriaceae	Klebsiella	Klebsiella oxytoca
327.858	-3.8553	0.688927	-5.59609	2.1924e-08	2.14856e-06	Pseudomonadota	Gammaproteobacteria	Enterobacterales	Enterobacteriaceae	Klebsiella	Klebsiella pneumoniae
32.8904	-3.31276	0.799512	-4.14348	3.42073e-05	0.000540696	Pseudomonadota	Gammaproteobacteria	Enterobacterales	Enterobacteriaceae	Klebsiella	Klebsiella variicola
21.7743	-4.00472	1.03137	-3.88291	0.000103214	0.00117616	Pseudomonadota	Gammaproteobacteria	Enterobacterales	Enterobacteriaceae	Kosakonia	Kosakonia cowanii
552.035	-2.55963	0.755832	-3.38651	0.000707888	0.00475158	Bacillota	Clostridia	Lachnospirales	Lachnospiraceae	Lachnoclostridium	Lachnoclostridium phocaeense
318.995	-3.36936	0.806518	-4.17767	2.94514e-05	0.000505176	Bacillota	Clostridia	Lachnospirales	Lachnospiraceae	Lachnoclostridium	Lachnoclostridium sp. YL32
16.6468	4.25715	1.1848	3.59314	0.000326719	0.00272653	Bacillota	Bacilli	Lactobacillales	Lactobacillaceae	Lactobacillus	Lactobacillus acidophilus
18.7651	3.30499	1.00987	3.27267	0.00106536	0.00628948	Bacillota	Bacilli	Lactobacillales	Lactobacillaceae	Lactobacillus	Lactobacillus iners
6550.9	5.84428	1.1406	5.12385	2.99351e-07	1.22235e-05	Bacillota	Bacilli	Lactobacillales	Lactobacillaceae	Ligilactobacillus	Ligilactobacillus salivarius
6.67098	-4.33182	1.31685	-3.28952	0.00100357	0.00607099	Pseudomonadota	Gammaproteobacteria	Pasteurellales	Pasteurellaceae	Mannheimia	Mannheimia varigena
4.83696	-3.19678	0.918783	-3.47937	0.000502602	0.00367575	Pseudomonadota	Gammaproteobacteria	Enterobacterales	Morganellaceae	Morganella	Morganella morganii
22.3828	-7.14818	1.61547	-4.42484	9.65145e-06	0.00023646	Bacteroidota	Bacteroidia	Bacteroidales	Muribaculaceae	Muribaculum	Muribaculum intestinale
7.15822	-5.08962	1.42196	-3.57931	0.000344507	0.00274051	Pseudomonadota	Gammaproteobacteria	Enterobacterales	Hafniaceae	Obesumbacterium	Obesumbacterium proteus
41.8122	-2.78655	0.846356	-3.29241	0.000993344	0.00607099	Bacteroidota	Bacteroidia	Bacteroidales	Odoribacteraceae	Odoribacter	Odoribacter splanchnicus
8.79203	-3.94388	0.985959	-4.00005	6.33297e-05	0.000886616	Pseudomonadota	Gammaproteobacteria	Enterobacterales	Erwiniaceae	Pantoea	Pantoea sp. At-9b
5.94353	-4.00472	1.14109	-3.50955	0.000448862	0.0034366	Pseudomonadota	Gammaproteobacteria	Enterobacterales	Pectobacteriaceae	Pectobacterium	Pectobacterium parmentieri
8.59091	6.41363	2.00391	3.20057	0.00137158	0.00738542	Bacillota	Bacilli	Lactobacillales	Lactobacillaceae	Pediococcus	Pediococcus acidilactici
16.0916	7.89584	2.26203	3.4906	0.000481942	0.00362358	Bacillota	Bacilli	Lactobacillales	Lactobacillaceae	Pediococcus	Pediococcus pentosaceus
15.1095	5.14879	1.37505	3.74444	0.000180795	0.00177179	Bacillota	Bacilli	Lactobacillales	Lactobacillaceae	Periweissella	Periweissella cryptocerci
1501.29	-2.70582	0.687158	-3.93769	8.22691e-05	0.000959806	Bacillota	Negativicutes	Acidaminococcales	Acidaminococcaceae	Phascolarctobacterium	Phascolarctobacterium sp. Marseille-Q4147
457.488	-2.63432	0.6058	-4.34849	1.37078e-05	0.00030531	Bacteroidota	Bacteroidia	Bacteroidales	Bacteroidaceae	Phocaeicola	Phocaeicola vulgatus
16.0542	4.1532	1.15065	3.60945	0.000306853	0.00272653	Bacillota	Bacilli	Bacillales	Bacillaceae	Priestia	Priestia megaterium
5.72861	-3.53215	1.09818	-3.21637	0.00129823	0.00715382	Pseudomonadota	Gammaproteobacteria	Enterobacterales	Enterobacteriaceae	Raoultella	Raoultella ornithinolytica
160.446	-2.77977	0.883261	-3.14717	0.00164859	0.00850324	Bacillota	Clostridia	Peptostreptococcales	Peptostreptococcaceae	Romboutsia	Romboutsia hominis
879.054	-3.95687	0.72761	-5.43817	5.38302e-08	3.2971e-06	Pseudomonadota	Gammaproteobacteria	Enterobacterales	Enterobacteriaceae	Salmonella	Salmonella enterica
8.32899	-4.05491	0.966233	-4.19661	2.70936e-05	0.000505176	Pseudomonadota	Gammaproteobacteria	Enterobacterales	Enterobacteriaceae	Enterobacteriaceae_Incertae_sedis	secondary endosymbiont of Ctenarytaina eucalypti
5.18775	-3.61684	1.00515	-3.59832	0.000320285	0.00272653	Pseudomonadota	Gammaproteobacteria	Enterobacterales	Yersiniaceae	Serratia	Serratia sp. CMO1
16.9792	-4.12806	1.02549	-4.02545	5.68671e-05	0.000819555	Pseudomonadota	Gammaproteobacteria	Enterobacterales	Enterobacteriaceae	Shigella	Shigella flexneri
47.7844	3.81195	1.12781	3.37994	0.000725016	0.00480078	Bacillota	Bacilli	Lactobacillales	Streptococcaceae	Streptococcus	Streptococcus constellatus
1163.26	3.46681	0.969031	3.5776	0.000346759	0.00274051	Bacillota	Bacilli	Lactobacillales	Streptococcaceae	Streptococcus	Streptococcus dysgalactiae
263.377	3.66995	1.00585	3.64862	0.000263651	0.00248441	Bacillota	Bacilli	Lactobacillales	Streptococcaceae	Streptococcus	Streptococcus equinus
54.0276	3.50282	0.924304	3.78968	0.00015084	0.00153983	Bacillota	Bacilli	Lactobacillales	Streptococcaceae	Streptococcus	Streptococcus iniae
6.00621	3.73753	1.14052	3.27705	0.00104899	0.00626837	Bacillota	Bacilli	Lactobacillales	Streptococcaceae	Streptococcus	Streptococcus parauberis
664.837	3.00398	0.861427	3.48722	0.000488075	0.00362358	Bacillota	Bacilli	Lactobacillales	Streptococcaceae	Streptococcus	Streptococcus pneumoniae
228.059	3.28739	1.02317	3.21296	0.00131375	0.00715382	Bacillota	Bacilli	Lactobacillales	Streptococcaceae	Streptococcus	Streptococcus salivarius
117.179	3.42069	0.986379	3.46793	0.000524491	0.00377942	Bacillota	Bacilli	Lactobacillales	Streptococcaceae	Streptococcus	Streptococcus sobrinus
2390.81	3.44582	0.834532	4.12904	3.64274e-05	0.000557794	Bacillota	Bacilli	Lactobacillales	Streptococcaceae	Streptococcus	Streptococcus thermophilus
78.5431	-6.61935	1.16116	-5.70065	1.19348e-08	1.46201e-06	Pseudomonadota	Betaproteobacteria	Burkholderiales	Sutterellaceae	Sutterella	Sutterella megalosphaeroides
5.77655	-4.37723	1.35913	-3.22062	0.00127914	0.00715382	Bacteroidota	Bacteroidia	Bacteroidales	Prevotellaceae	Xylanibacter	Xylanibacter ruminicola
13.8157	-4.60507	0.943437	-4.88117	1.05461e-06	3.22974e-05	Pseudomonadota	Gammaproteobacteria	Enterobacterales	Yersiniaceae	Yersinia	Yersinia enterocolitica
49.8625	-4.68467	0.944593	-4.95947	7.06874e-07	2.47406e-05	Pseudomonadota	Gammaproteobacteria	Enterobacterales	Yersiniaceae	Yersinia	Yersinia pestis
7.80377	-3.64287	1.01738	-3.58064	0.000342759	0.00274051	Pseudomonadota	Gammaproteobacteria	Enterobacterales	Yersiniaceae	Yersinia	Yersinia pseudotuberculosis

## Sheet: AMC-Treated_D0vsD6
Table S2. DESeq2 analysis of log2Fold change of relative abundance between D0 and D6 for the AMC-treated calves at a family, genus and specie level
Family level
baseMean	log2FoldChange	lfcSE	stat	pvalue	padj	Phylum	Class	Order	Family
74846.4215122367	4.1360025868262	0.960775109187352	4.30486026050835	0.0000167091172970452	0.000131592040148762	Pseudomonadota	Gammaproteobacteria	Enterobacterales	Enterobacteriaceae
192866.585315943	10.3119220614495	0.937810753914595	10.9957387654232	4.00619332242724E-28	7.21114798036903E-26	Bacillota	Bacilli	Lactobacillales	Enterococcaceae
40172.1634546973	6.36736026812519	0.971109131314129	6.55679167542037	5.49777310677613E-11	1.70826641056787E-09	Bacillota	Bacilli	Lactobacillales	Lactobacillaceae
841.105097469589	-4.21006265478859	0.593151727651369	-7.09778368421628	1.26773399373048E-12	1.14096059435744E-10	Bacillota	Negativicutes	Acidaminococcales	Acidaminococcaceae
442.01302805134	-3.05332801306405	0.651730537962041	-4.68495464799271	2.80021929335714E-06	0.0000339142456737944	Bacillota	Clostridia	Peptostreptococcales	Peptostreptococcaceae
5097.39548299795	4.95291006693213	0.80025621454392	6.18915539413197	6.0487432228275E-10	1.55539111444136E-08	Bacillota	Bacilli	Lactobacillales	Streptococcaceae
270.735379075128	-2.39005418258279	0.521606304765937	-4.58210370684704	4.60321494143163E-06	0.0000487399229092761	Bacillota	Clostridia	Eubacteriales	Acutalibacteraceae
61.7215187343683	-2.85548594284327	0.861884603490349	-3.31307222716301	0.000922771464320137	0.00461385732160069	Bacillota	Negativicutes	Veillonellales	Veillonellaceae
70.9100285911071	-4.68212745902137	1.19033796722652	-3.93344376801715	0.000083737435428018	0.000579720706809355	Bacteroidota	Flavobacteriia	Flavobacteriales	Weeksellaceae
59.0086280436026	-6.27921858746813	0.938848494699545	-6.68821287238432	2.25912363975317E-11	1.3554741838519E-09	Bacteroidota	Bacteroidia	Bacteroidales	Odoribacteraceae
32.7410704673187	-4.78935000808659	1.05935883380617	-4.52098935247363	0.0000061551284437043	0.000061551284437043	Bacillota	Clostridia	Peptostreptococcales	Anaerovoracaceae
652.989637248573	4.72110464905502	0.71328361257491	6.61883234918593	3.62047164161174E-11	1.62921223872528E-09	Bacillota	Bacilli	Bacillales	Bacillaceae
1597.53347747096	4.75239090550819	0.942512927461566	5.04225540789942	4.6007663694896E-07	8.28137946508128E-06	Pseudomonadota	Gammaproteobacteria	Enterobacterales	Yersiniaceae
85.3579098506527	-5.17503969457031	1.62162219307936	-3.19127335371702	0.00141647195929053	0.00689094466681879	Bacteroidota	Bacteroidia	Bacteroidales	Barnesiellaceae
554.940071874841	4.68564660837977	1.04299545686361	4.49248995050272	7.03952413076757E-06	0.0000633557171769081	Pseudomonadota	Gammaproteobacteria	Enterobacterales	Pectobacteriaceae
369.979690365787	3.77140459939877	0.989285018427196	3.81225281809553	0.000137705916093359	0.000854726375751886	Pseudomonadota	Gammaproteobacteria	Enterobacterales	Morganellaceae
75.7124864077561	-6.11268557062295	1.15863496215666	-5.27576481832113	1.32203546212621E-07	2.64407092425243E-06	Bacteroidota	Bacteroidia	Bacteroidales	Rikenellaceae
105.899516218749	4.39058488002788	0.733319071689929	5.98727763879072	2.13382367337472E-09	4.80110326509313E-08	Bacillota	Bacilli	Bacillales	Staphylococcaceae
307.217919993416	5.18768357064541	1.05722063535393	4.9069072217917	9.25237724600121E-07	0.0000151402536752747	Pseudomonadota	Gammaproteobacteria	Enterobacterales	Bruguierivoracaceae
509.598066837023	4.64303333845989	0.956965745653971	4.85182814489033	1.22328603182278E-06	0.0000169378065944693	Pseudomonadota	Gammaproteobacteria	Enterobacterales	Erwiniaceae
50.72691383294	5.73317547818651	1.27404963939975	4.49996240404543	6.79654819913989E-06	0.0000633557171769081	Bacillota	Bacilli	Bacillales	Listeriaceae
12.3921689244421	2.68078300049215	0.714324671005263	3.75289152020958	0.000174806513338236	0.00104883908002942	Pseudomonadota	Gammaproteobacteria	Vibrionales	Vibrionaceae
20.1687864995858	-3.36150509981596	0.981142980296368	-3.42611134903148	0.000612289318934893	0.00324153168847884	Actinomycetota	Coriobacteriia	Eggerthellales	Eggerthellaceae
35.8084300348737	2.36111428047343	0.616352737648049	3.83078412125377	0.000127735540766802	0.000821157047786587	Bacillota	Bacilli	Bacillales	Paenibacillaceae
77.5010219523644	4.63940884422008	0.990678153520771	4.68306364456719	2.82618713948287E-06	0.0000339142456737944	Pseudomonadota	Gammaproteobacteria	Enterobacterales	Hafniaceae
7.26777122067549	3.93658196475931	1.0084928439224	3.90343073675018	0.0000948386997426953	0.000632257998284635	Bacillota	Bacilli	Lactobacillales	Aerococcaceae
42.7358953954009	6.57593700595487	1.00372204430835	6.551551839719	5.69422136855955E-11	1.70826641056787E-09	Bacillota	Bacilli	Bacillales	Planococcaceae
7.52786239240753	4.30235602618583	0.884116145450108	4.86627921945196	1.13718827392611E-06	0.0000169378065944693	Actinomycetota	Actinomycetes	Bifidobacteriales	Bifidobacteriaceae
15.6917872843918	4.9691544589159	1.08262773651607	4.58990130338504	4.43455643230347E-06	0.0000487399229092761	Bacillota	Bacilli	Lactobacillales	Carnobacteriaceae
12.0077374827434	3.96853124017048	1.14148013699041	3.47665378622686	0.000507712963444489	0.00276934343696994	Bacillota	Bacilli	Bacillales	Thermoactinomycetaceae
7.48924445627595	4.46416178975037	1.06238298078491	4.20202683071239	0.0000264535770653916	0.000198401827990437	Pseudomonadota	Gammaproteobacteria	Enterobacterales	Budviciaceae
7.88213698075471	3.80081122878261	1.1226067955405	3.38570124809607	0.000709966300190162	0.00365125525812083	Bacillota	Bacilli	Bacillales	Alicyclobacillaceae
4.76374518517346	3.55673626583509	0.798791418947823	4.45264706338491	8.48181087818851E-06	0.0000727012360987587	Pseudomonadota	Gammaproteobacteria	Aeromonadales	Aeromonadaceae
14.322496670537	5.4301604784604	1.26181044655648	4.30346768270898	0.0000168145384634529	0.000131592040148762	Pseudomonadota	Gammaproteobacteria	Oceanospirillales	Halomonadaceae
0.992553071595507	3.64376353798545	1.04591401471068	3.48380792946289	0.000494334103115963	0.00276934343696994	Pseudomonadota	Gammaproteobacteria	Lysobacterales	Lysobacteraceae
2.62434852763062	3.76802443758989	0.903004798733387	4.17276236280823	0.0000300928763579215	0.000216668709777034	Pseudomonadota	Gammaproteobacteria	Alteromonadales	Pseudoalteromonadaceae
2.16265299257385	4.97799209112356	1.34512265714121	3.7007718699076	0.000214944652297257	0.00124806572301633	Pseudomonadota	Gammaproteobacteria	Alteromonadales	Shewanellaceae
Genus level
baseMean	log2FoldChange	lfcSE	stat	pvalue	padj	Phylum	Class	Order	Family	Genus
88414.7176883466	4.79619369214833	1.08147196307955	4.43487566565377	9.21254425069668E-06	0.0000530464241532051	Pseudomonadota	Gammaproteobacteria	Enterobacterales	Enterobacteriaceae	Escherichia
266780.162745251	11.0851907789775	0.96404891963058	11.4985770465106	1.34108063400694E-30	4.78765786340479E-28	Bacillota	Bacilli	Lactobacillales	Enterococcaceae	Enterococcus
4071.22095097127	9.20174129258501	1.08886209602378	8.45078667554618	2.89346514980523E-17	2.58241764620117E-15	Bacillota	Bacilli	Lactobacillales	Lactobacillaceae	Ligilactobacillus
8490.79919683435	6.4109561367655	1.0457007943027	6.13077485614847	8.74520905856379E-10	1.8364939022984E-08	Bacillota	Bacilli	Lactobacillales	Lactobacillaceae	Lactobacillus
3164.44044903907	3.40773773702258	1.00108750184892	3.40403584175088	0.000663980403278797	0.00244372169041784	Bacillota	Bacilli	Lactobacillales	Lactobacillaceae	Limosilactobacillus
576.737392778885	-2.8994762433225	0.648149318736637	-4.47346955324141	7.69605208160575E-06	0.0000457915098855542	Bacillota	Negativicutes	Acidaminococcales	Acidaminococcaceae	Phascolarctobacterium
329.868970052389	-2.4864717685699	0.762537632870739	-3.26078564701002	0.00111103996215068	0.00396641266487794	Bacillota	Clostridia	Lachnospirales	Lachnospiraceae	Anaerobutyricum
330.785499717921	-3.60040764864816	0.860306147840706	-4.18503070992212	0.0000285127551167914	0.00014336695178443	Bacillota	Clostridia	Peptostreptococcales	Peptostreptococcaceae	Romboutsia
26584.8810663322	6.63752088298367	1.17767893837081	5.63610392163923	1.73940437223166E-08	2.95698743279382E-07	Pseudomonadota	Gammaproteobacteria	Pasteurellales	Pasteurellaceae	Gallibacterium
30188.414445975	5.24296540539815	1.11504920637609	4.70200362048395	2.57620931066631E-06	0.0000180334651746642	Pseudomonadota	Gammaproteobacteria	Enterobacterales	Enterobacteriaceae	Salmonella
9968.35769154615	5.98163477504155	0.891234633213343	6.711627389832	1.92465659210435E-11	6.87102403381252E-10	Bacillota	Bacilli	Lactobacillales	Streptococcaceae	Streptococcus
116.588193567776	-2.2125571713649	0.731543653815429	-3.02450463458348	0.00249040656017225	0.00808250129074085	Bacillota	Clostridia	Lachnospirales	Lachnospiraceae	Lachnospira
12924.4084819284	4.94750101246661	1.02975398724482	4.80454659438028	1.55102579507418E-06	0.0000117811959327975	Pseudomonadota	Gammaproteobacteria	Enterobacterales	Enterobacteriaceae	Klebsiella
5921.91502466917	3.90736551818941	0.942444188865309	4.14599141716162	0.0000338346500427218	0.000165465343359612	Bacteroidota	Bacteroidia	Bacteroidales	Bacteroidaceae	Phocaeicola
60.1521445873494	-4.47470385657087	1.51660883489892	-2.95046669490694	0.00317294250899493	0.00993631996237887	Bacteroidota	Flavobacteriia	Flavobacteriales	Weeksellaceae	Cruoricaptor
20.9145499736639	-4.96557011306988	1.19938954804957	-4.14008119475846	0.0000347182914020759	0.000167492297710015	Bacteroidota	Bacteroidia	Bacteroidales	Odoribacteraceae	Butyricimonas
107.324277337086	-3.8362722156139	0.773166990271638	-4.96176409997288	6.98558049243581E-07	5.79965636232462E-06	Bacillota	Clostridia	Lachnospirales	Lachnospiraceae	Butyrivibrio
42.6157155096109	4.35753378204466	1.07205516008905	4.06465445461099	0.0000481036751584127	0.00022016682091735	Bacteroidota	Bacteroidia	Bacteroidales	Prevotellaceae	Prevotella
7296.87526188932	4.88067621470727	1.10324262862333	4.42393729908496	9.69181592803836E-06	0.000054920290258884	Pseudomonadota	Gammaproteobacteria	Enterobacterales	Enterobacteriaceae	Enterobacter
51.4235294556129	5.27701421139682	1.23755032358548	4.26408050713285	0.0000200727067124732	0.000105381710240484	Bacillota	Erysipelotrichia	Erysipelotrichales	Erysipelotrichaceae	Intestinibaculum
27.3433750964101	-4.04051260792864	1.17934019489114	-3.42607894264268	0.000612362377073341	0.00227722258974149	Bacillota	Clostridia	Peptostreptococcales	Anaerovoracaceae	Aminipila
20.7518908571654	-2.55467303386769	0.860521643411328	-2.96874930854767	0.00299014431861589	0.00944673913049444	Bacillota	Clostridia	Eubacteriales	Oscillospiraceae	Fastidiosipila
397.743597704607	2.92675352983229	0.913741703613111	3.20304252094365	0.00135983901475412	0.00471322842977884	Actinomycetota	Coriobacteriia	Coriobacteriales	Coriobacteriaceae	Collinsella
656.226187165635	5.26894978305677	0.707539140588788	7.44686686685933	9.5582987282704E-14	4.26539080749067E-12	Bacillota	Bacilli	Bacillales	Bacillaceae	Bacillus
2567.86247688248	5.63319023193689	1.06077787590039	5.31043337150618	1.09364862243871E-07	1.30144186070207E-06	Pseudomonadota	Gammaproteobacteria	Enterobacterales	Yersiniaceae	Yersinia
22.8391585380266	-4.37912686975297	1.11412829495182	-3.93054093464375	0.0000847549616035289	0.000373549645585924	Bacteroidota	Bacteroidia	Bacteroidales	Odoribacteraceae	Odoribacter
789.172216974893	6.03017815779247	1.41812484068939	4.25221954003784	0.0000211662208258912	0.00010951218601222	Pseudomonadota	Betaproteobacteria	Burkholderiales	Sutterellaceae	Turicimonas
849.566391921868	5.17908838900525	1.17372229725803	4.41253301662948	0.000010216820804962	0.0000561139234980218	Pseudomonadota	Gammaproteobacteria	Enterobacterales	Enterobacteriaceae	Kosakonia
13.3099664044942	-4.34597624809306	1.35812684337507	-3.19997816793969	0.00137437997858287	0.00471782358032773	Bacillota	Clostridia	Eubacteriales	Peptococcaceae	Dehalobacterium
867.208008510263	5.37377346026428	1.17330211322614	4.58004242870441	4.64881612927773E-06	0.0000305480818963798	Pseudomonadota	Gammaproteobacteria	Enterobacterales	Pectobacteriaceae	Dickeya
1037.66337658767	4.80216502969794	1.29785177998839	3.70008740885718	0.000215525219845747	0.000884396591780824	Pseudomonadota	Gammaproteobacteria	Enterobacterales	Enterobacteriaceae	Citrobacter
728.983015432521	5.23820892096759	1.15008078305946	4.5546443329249	5.24742855916495E-06	0.0000334523570646765	Pseudomonadota	Gammaproteobacteria	Enterobacterales	Enterobacteriaceae	Shigella
303.844134915339	3.77429285524382	1.25829381135545	2.99953224054889	0.0027039450514819	0.00869647192233368	Pseudomonadota	Gammaproteobacteria	Enterobacterales	Morganellaceae	Proteus
47.0834694915931	-4.30965070690186	1.21722191487922	-3.54056286222015	0.000399274506918829	0.00153269891365615	Bacteroidota	Bacteroidia	Bacteroidales	Rikenellaceae	Alistipes
110.23724316623	5.05405800653568	0.72715005624279	6.95050211871011	3.63988333179058E-12	1.44382038827693E-10	Bacillota	Bacilli	Bacillales	Staphylococcaceae	Staphylococcus
597.869714182777	6.08274795312002	1.16030621399764	5.24236436876688	1.58531917622433E-07	1.76862170597526E-06	Pseudomonadota	Gammaproteobacteria	Enterobacterales	Bruguierivoracaceae	Sodalis
2.17870922318357	4.84354482742992	1.45926178317945	3.31917472468633	0.00090283919282065	0.00328891420241808	Bacillota	Erysipelotrichia	Erysipelotrichales	Erysipelotrichaceae	Faecalibaculum
15.1079984559005	-3.83528761057671	1.19088722351798	-3.22052964784269	0.00127953957083715	0.00447838849793001	Bacillota	Clostridia	Eubacteriales	Clostridiaceae	Hungatella
293.561349910737	7.78042996377918	1.01212814556048	7.68719850140189	1.50391709743585E-14	8.94830672974332E-13	Bacillota	Bacilli	Lactobacillales	Lactobacillaceae	Lactiplantibacillus
694.988205374481	5.4827433164467	1.07096614812765	5.11943661901179	3.06449736378477E-07	2.87901462860833E-06	Pseudomonadota	Gammaproteobacteria	Enterobacterales	Erwiniaceae	Pantoea
520.901598750799	5.41229921915062	1.12043339044481	4.8305408115354	1.36162700275921E-06	0.0000105674095648921	Pseudomonadota	Gammaproteobacteria	Enterobacterales	Enterobacteriaceae	Enterobacteriaceae_Incertae_sedis
72.6948537606975	6.95943230384104	1.28844034388444	5.40143929586953	6.61083108720974E-08	8.7409877708662E-07	Bacillota	Bacilli	Bacillales	Listeriaceae	Listeria
246.284856885843	5.04396420156952	1.1163955988663	4.5180796186331	6.24030205749309E-06	0.0000384101350780178	Pseudomonadota	Gammaproteobacteria	Enterobacterales	Enterobacteriaceae	Raoultella
19.7459245071851	5.17371400817202	1.4579984782404	3.54850439515958	0.000387425532544591	0.00150337951215673	Bacillota	Bacilli	Lactobacillales	Lactobacillaceae	Lacticaseibacillus
406.916685875648	5.74502792371927	1.02583886699028	5.60032194975678	2.13954065193978E-08	3.47189096701137E-07	Pseudomonadota	Gammaproteobacteria	Enterobacterales	Yersiniaceae	Serratia
20.1521181844647	3.88428961494263	0.881795247353179	4.40497907717446	0.0000105794088433679	0.0000572249841982171	Pseudomonadota	Gammaproteobacteria	Vibrionales	Vibrionaceae	Vibrio
22.6120782742307	2.55352524528005	0.647431236776882	3.94408718676026	0.0000801045128882645	0.00035746638876388	Bacillota	Bacilli	Bacillales	Paenibacillaceae	Paenibacillus
193.367040923233	6.24214137937716	1.06193696238244	5.87807148681689	4.15073674928414E-09	7.4090650974722E-08	Pseudomonadota	Gammaproteobacteria	Enterobacterales	Pectobacteriaceae	Pectobacterium
167.798152240563	6.0960158608205	0.96404332437376	6.32338371802995	2.55896788130197E-10	6.09034355749868E-09	Pseudomonadota	Gammaproteobacteria	Enterobacterales	Morganellaceae	Morganella
180.799692709205	5.94280978691149	1.13671279736552	5.22806622806107	1.71292156964341E-07	1.84027910450737E-06	Pseudomonadota	Gammaproteobacteria	Enterobacterales	Morganellaceae	Xenorhabdus
221.203753953968	5.75832221686346	1.1326683467165	5.0838555112415	3.69849331822686E-07	3.38554388360767E-06	Pseudomonadota	Gammaproteobacteria	Enterobacterales	Erwiniaceae	Erwinia
121.777208955155	5.09843579613601	1.15355760747101	4.41974961901861	9.88153224173493E-06	0.0000551204220359276	Pseudomonadota	Gammaproteobacteria	Enterobacterales	Enterobacteriaceae	Lelliottia
126.520083034081	5.9809148332402	1.07175887675461	5.58046680364427	2.39873932452549E-08	0.000000372326060372	Pseudomonadota	Gammaproteobacteria	Enterobacterales	Yersiniaceae	Rahnella
109.358283121235	5.72295996519141	1.07385472743079	5.32936142943994	9.85586852977611E-08	1.21329140176899E-06	Pseudomonadota	Gammaproteobacteria	Enterobacterales	Hafniaceae	Edwardsiella
65.0786468212919	6.80378874165423	0.851166173378291	7.99349052447643	1.31170967208297E-15	9.36560705867237E-14	Bacillota	Bacilli	Lactobacillales	Streptococcaceae	Lactococcus
3.31450310829106	2.90995303618643	0.915790341391622	3.17753191387071	0.00148534341773644	0.00500252452954631	Bacillota	Clostridia	Eubacteriales	Clostridiales Family XVI. Incertae Sedis	Carboxydocella
73.8305419383184	5.41636265095865	1.06989586221035	5.06251387847105	4.13763933945224E-07	3.69284311046113E-06	Pseudomonadota	Gammaproteobacteria	Enterobacterales	Erwiniaceae	Buchnera
72.5790931055903	4.92950936035675	1.13728673421727	4.33444725243318	0.0000146126819494841	0.0000778616038203852	Pseudomonadota	Gammaproteobacteria	Enterobacterales	Enterobacteriaceae	Candidatus Moranella
2.72346251464737	4.00740882774506	1.23354675837599	3.24868822404507	0.00115938475966377	0.00409802335841551	Bacillota	Bacilli	Lactobacillales	Aerococcaceae	Abiotrophia
21.6960310995063	5.17978634815961	0.940601238363733	5.5068887185077	3.65230967845157E-08	5.01490213541234E-07	Bacillota	Bacilli	Bacillales	Bacillaceae	Priestia
54.7980043904524	8.36526206125423	0.983594173684504	8.50479017166023	1.81924324813284E-17	2.16489946527808E-15	Bacillota	Bacilli	Lactobacillales	Lactobacillaceae	Weissella
19.518969046134	4.78910836304421	0.865157980506286	5.53553047067964	3.10287781790451E-08	4.43090952396765E-07	Bacillota	Bacilli	Bacillales	Paenibacillaceae	Brevibacillus
49.2615566434477	4.58432937308183	1.27303064371025	3.60111470665058	0.000316855731830553	0.00124304940948909	Pseudomonadota	Gammaproteobacteria	Enterobacterales	Enterobacteriaceae	Candidatus Ishikawella
47.4698574753474	5.27908652917283	1.18937863576213	4.4385247644793	9.05775640951746E-06	0.000053010148167176	Pseudomonadota	Gammaproteobacteria	Enterobacterales	Hafniaceae	Obesumbacterium
10.3962814328709	3.6173719323538	0.758527422318297	4.76894022011489	1.85197601703963E-06	0.0000134929681241459	Pseudomonadota	Gammaproteobacteria	Moraxellales	Moraxellaceae	Acinetobacter
75.441697824183	7.96106040434822	0.92593510755188	8.59785997897501	8.12163034471868E-18	1.44971101653229E-15	Bacillota	Bacilli	Lactobacillales	Lactobacillaceae	Periweissella
18.683935543853	8.14396940932541	1.67929822642187	4.84962663640633	1.23694079546809E-06	9.81306364404688E-06	Bacillota	Bacilli	Lactobacillales	Lactobacillaceae	Loigolactobacillus
41.3120816850176	4.28785842183847	1.34622735849335	3.18509232098603	0.00144707835444121	0.00492006640510013	Pseudomonadota	Gammaproteobacteria	Enterobacterales	Enterobacteriaceae	Cronobacter
7.078284061175	6.9928976867853	2.12076636648554	3.29734467562954	0.00097603642965389	0.00351964651905494	Bacillota	Clostridia	Eubacteriales	Desulfotomaculaceae	Desulfotomaculum
25.8862945153716	9.37239947621646	1.85779869080679	5.0448950807185	4.53770295823426E-07	3.95112184412105E-06	Bacillota	Bacilli	Lactobacillales	Lactobacillaceae	Acetilactobacillus
83.2044343297892	9.56504068658345	1.26150257242846	7.58226015201082	3.39586480323011E-14	1.73189104964735E-12	Bacillota	Bacilli	Lactobacillales	Lactobacillaceae	Pediococcus
23.1605753490732	5.35976390064554	1.19525210532764	4.48421205597987	7.31838560611776E-06	0.0000442824349387125	Pseudomonadota	Gammaproteobacteria	Enterobacterales	Enterobacteriaceae	Candidatus Purcelliella
5.71618161052936	6.20871059109311	1.29396710004323	4.7981981851669	1.60099325985995E-06	0.0000119073873702083	Bacillota	Bacilli	Bacillales	Planococcaceae	Solibacillus
29.2359423769852	5.4055035694184	1.13466077178	4.76398206746719	1.89809380612077E-06	0.0000135523897757023	Pseudomonadota	Gammaproteobacteria	Enterobacterales	Enterobacteriaceae	Candidatus Hamiltonella
43.9348854741406	8.54373413856547	1.39223302027542	6.13671275866973	8.42465119798829E-10	1.8364939022984E-08	Bacillota	Bacilli	Lactobacillales	Enterococcaceae	Tetragenococcus
49.3088721906401	5.55824990896182	1.06401921736952	5.22382473758604	1.7526467661975E-07	1.84027910450737E-06	Pseudomonadota	Gammaproteobacteria	Enterobacterales	Morganellaceae	Arsenophonus
16.3160559877088	6.40951773105371	1.07769703074749	5.94742079469968	2.72400501544704E-09	5.11826205533996E-08	Actinomycetota	Actinomycetes	Bifidobacteriales	Bifidobacteriaceae	Bifidobacterium
15.3476677462993	5.75711395924958	1.22606164807813	4.69561540259738	2.65805249030576E-06	0.0000182485526738299	Bacillota	Bacilli	Lactobacillales	Carnobacteriaceae	Carnobacterium
26.7551832714539	5.41709549272578	1.48192659806872	3.65544116677941	0.00025674008471833	0.00102984505892634	Bacillota	Bacilli	Lactobacillales	Lactobacillaceae	Lentilactobacillus
21.1076181249204	6.13497026778622	1.17745368512255	5.21037077322295	1.88463613011965E-07	1.92232885272204E-06	Pseudomonadota	Gammaproteobacteria	Enterobacterales	Enterobacteriaceae	Plesiomonas
22.8384351623247	7.6443103428995	1.16937510416006	6.53709003698201	6.27272900747176E-11	1.69030436119757E-09	Bacillota	Bacilli	Bacillales	Bacillaceae	Lentibacillus
8.20758477491613	6.69014572920817	1.73465556199354	3.85675743115225	0.000114901081948532	0.000488329598281263	Bacillota	Tissierellia	Tissierellales	Acidilutibacteraceae	Acidilutibacter
16.1740472024025	4.92112508662782	0.959425015030365	5.12924408842109	2.90907943904764E-07	2.80686853983785E-06	Bacillota	Bacilli	Bacillales	Bacillaceae	Heyndrickxia
15.6082985403013	5.51294104312263	1.20028548021224	4.59302485451028	4.36867008138311E-06	0.0000294267022462976	Pseudomonadota	Gammaproteobacteria	Enterobacterales	Budviciaceae	Limnobaculum
19.7281843695617	7.39011682111239	1.22871653146955	6.01450101129005	1.80441640939791E-09	3.57875921197252E-08	Bacillota	Bacilli	Lactobacillales	Lactobacillaceae	Companilactobacillus
3.59262565237018	6.4357541361299	1.29434881186816	4.97219457160163	6.6199214856648E-07	5.62693326281508E-06	Bacillota	Bacilli	Bacillales	Bacillaceae	Lysinibacillus
2.99913030078617	5.73061299796011	1.655664596802	3.46121612374213	0.000537740917951192	0.00202077376535343	Bacillota	Bacilli	Lactobacillales	Aerococcaceae	Aerococcus
6.52881042233683	5.05766462915275	1.20223517868909	4.20688457533542	0.0000258915297796721	0.000132046801876328	Bacillota	Bacilli	Bacillales	Alicyclobacillaceae	Kyrpidia
10.0081699044278	7.6275453406995	1.45261749779802	5.25089733000042	1.51360032747691E-07	1.74308166744922E-06	Bacillota	Bacilli	Lactobacillales	Lactobacillaceae	Levilactobacillus
11.7195169207777	4.67843363291607	1.13692651899365	4.11498329466111	0.000038720745661517	0.000181885607910021	Pseudomonadota	Gammaproteobacteria	Enterobacterales	Morganellaceae	Photorhabdus
17.0270498909149	3.41493089204462	0.8214078278909	4.15741216006307	0.0000321872973846234	0.000159595349532091	Pseudomonadota	Gammaproteobacteria	Pseudomonadales	Pseudomonadaceae	Pseudomonas
21.1112153795567	5.98301583763938	1.15737528143388	5.16946917185493	2.34759855111216E-07	2.32803522985289E-06	Bacillota	Bacilli	Lactobacillales	Lactobacillaceae	Latilactobacillus
2.79777867972926	3.7940317529354	1.22532009465646	3.09635969366775	0.00195912552703214	0.00641658544174747	Planctomycetota	Planctomycetia	Planctomycetales	Planctomycetaceae	Fuerstiella
9.61864792720256	5.29026992810668	1.15571868140984	4.57747202083225	4.70628712689324E-06	0.0000305480818963798	Pseudomonadota	Gammaproteobacteria	Enterobacterales	Erwiniaceae	Tatumella
7.29756024092775	4.70179646341987	0.881220915147282	5.33554796827994	9.52564415029716E-08	1.21329140176899E-06	Pseudomonadota	Gammaproteobacteria	Aeromonadales	Aeromonadaceae	Aeromonas
13.5475753623438	6.82686381614179	1.50754173825753	4.52847416618296	0.0000059411143133505	0.0000372101370151952	Pseudomonadota	Gammaproteobacteria	Oceanospirillales	Halomonadaceae	Halomonas
16.1874251763383	7.99197688517358	1.22410595565978	6.52882771154071	6.62864455371595E-11	1.69030436119757E-09	Bacillota	Bacilli	Bacillales	Planococcaceae	Planococcus
5.68886145957362	5.08849792417404	1.27590996620962	3.98813243797333	0.0000665954847719409	0.000300944152703581	Bacillota	Bacilli	Lactobacillales	Lactobacillaceae	Secundilactobacillus
12.163386364163	8.47478450926462	1.28209494299958	6.61010680647184	3.84042841795676E-11	1.14252745434213E-09	Bacillota	Bacilli	Bacillales	Planococcaceae	Ureibacillus
1.30951905731352	4.36095177429868	1.25516045376613	3.47441776166034	0.000511963270881802	0.00194437114579578	Pseudomonadota	Gammaproteobacteria	Lysobacterales	Lysobacteraceae	Stenotrophomonas
17.5804547173425	9.17677757946069	1.38056581435189	6.64711344005629	2.98896668263136E-11	9.70055550635813E-10	Bacillota	Bacilli	Bacillales	Planococcaceae	Paenisporosarcina
8.21723851612812	7.62024744561016	2.55220490361639	2.98575064831687	0.00282883204602145	0.00901690214669336	Mycoplasmatota	Mollicutes	Entomoplasmatales	Entomoplasmatales_Incertae_sedis	Williamsoniiplasma
7.39263397645724	7.28962400364305	2.00734467068584	3.63147600414454	0.00028180486356803	0.00111782595881985	Bacillota	Bacilli	Bacillales	Bacillaceae	Oceanobacillus
10.2497740331284	8.19394324145416	1.47125891610726	5.56934143388856	2.55703974298981E-08	3.80359661769735E-07	Bacillota	Bacilli	Lactobacillales	Lactobacillaceae	Bombilactobacillus
1.34815671757317	4.45974716060596	1.14793175885713	3.88502811791358	0.000102318045774033	0.000440090871582285	Pseudomonadota	Gammaproteobacteria	Thiotrichales	Piscirickettsiaceae	Thiomicrorhabdus
2.95308131249922	5.23228455576702	1.33635413959403	3.915342797798	0.0000902758501233788	0.000393030225537149	Bacillota	Bacilli	Bacillales	Planococcaceae	Sporosarcina
12.3093367034482	8.45078646162408	2.30458342414901	3.66694751557741	0.000245463151807672	0.00099579937721976	Bacillota	Bacilli	Bacillales	Thermoactinomycetaceae	Kroppenstedtia
8.55914871011651	7.13065443366257	1.75262031252664	4.06856772268191	0.0000473030129909061	0.000219313969321474	Bacillota	Bacilli	Lactobacillales	Lactobacillaceae	Fructilactobacillus
5.14820620866143	5.04364545067417	1.59277488558827	3.16657771057921	0.00154244127627252	0.00514627603391858	Bacillota	Clostridia	Thermoanaerobacterales	Thermoanaerobacteraceae	Thermoanaerobacterium
5.73050772872344	5.17359629188222	1.06023592978421	4.87966512598303	1.06266119602042E-06	0.0000086220465222566	Pseudomonadota	Gammaproteobacteria	Alteromonadales	Pseudoalteromonadaceae	Pseudoalteromonas
1.58899329566624	5.72978592591715	1.82838665658986	3.13379333920748	0.00172562342528152	0.00570414410023613	Bacillota	Bacilli	Lactobacillales	Carnobacteriaceae	Marinilactibacillus
2.72567806742422	5.69390977788986	1.51265019121579	3.76419466374668	0.000167086689136249	0.000693604046763268	Pseudomonadota	Gammaproteobacteria	Enterobacterales	Enterobacteriaceae	Candidatus Tachikawaea
3.00329891573622	6.29292029889644	1.6350319050828	3.84880581188278	0.000118695051613628	0.000498519216777238	Pseudomonadota	Gammaproteobacteria	Enterobacterales	Yersiniaceae	Gibbsiella
3.60536955975222	5.78779599036745	1.40128920435487	4.13033653037529	0.0000362232589728065	0.000172422712710559	Pseudomonadota	Gammaproteobacteria	Alteromonadales	Shewanellaceae	Shewanella
Specie level
baseMean	log2FoldChange	lfcSE	stat	pvalue	padj	Phylum	Class	Order	Family	Genus	Specie
457.538	-3.82813	0.928471	-4.12304	3.73897e-05	0.000196507	Bacillota	Clostridia	Lachnospirales	Lachnospiraceae	Lachnoclostridium	[Clostridium] scindens
2342.84	-1.70663	0.500156	-3.4122	0.000644407	0.00233389	Bacillota	Clostridia	Lachnospirales	Lachnospiraceae	Mediterraneibacter	[Ruminococcus] torques
26.1743	9.32263	1.91383	4.8712	1.10921e-06	1.31413e-05	Bacillota	Bacilli	Lactobacillales	Lactobacillaceae	Acetilactobacillus	Acetilactobacillus jinshanensis
74.2458	-4.48548	1.11869	-4.00958	6.08266e-05	0.000301544	Bacillota	Clostridia	Eubacteriales	Oscillospiraceae	Acetivibrio	Acetivibrio thermocellus
6.54019	6.31964	1.75625	3.59837	0.000320216	0.00124351	Bacillota	Tissierellia	Tissierellales	Acidilutibacteraceae	Acidilutibacter	Acidilutibacter cellobiosedens
10.1012	3.63074	0.840805	4.31818	1.57323e-05	0.000104104	Pseudomonadota	Gammaproteobacteria	Moraxellales	Moraxellaceae	Acinetobacter	Acinetobacter baumannii
6.97915	4.90952	1.10302	4.45099	8.54742e-06	6.74091e-05	Pseudomonadota	Gammaproteobacteria	Aeromonadales	Aeromonadaceae	Aeromonas	Aeromonas veronii
23.02	-5.06748	1.5563	-3.2561	0.00112953	0.00381422	Bacteroidota	Bacteroidia	Bacteroidales	Rikenellaceae	Alistipes	Alistipes indistinctus
33.7652	5.7444	1.14152	5.03223	4.8482e-07	6.16162e-06	Pseudomonadota	Gammaproteobacteria	Enterobacterales	Morganellaceae	Arsenophonus	Arsenophonus nasoniae
4.80711	3.75582	1.18901	3.15878	0.00158432	0.00515087	Bacillota	Bacilli	Bacillales	Bacillaceae	Bacillus	Bacillus altitudinis
47.6311	7.34154	1.02288	7.17731	7.10962e-13	3.31308e-11	Bacillota	Bacilli	Bacillales	Bacillaceae	Bacillus	Bacillus anthracis
89.0086	4.92025	0.807536	6.09292	1.10871e-09	3.22912e-08	Bacillota	Bacilli	Bacillales	Bacillaceae	Bacillus	Bacillus cereus
11.2184	6.73275	1.04788	6.4251	1.31784e-10	4.60587e-09	Bacillota	Bacilli	Bacillales	Bacillaceae	Bacillus	Bacillus halotolerans
1.43898	5.21413	1.58564	3.28834	0.00100781	0.00347024	Bacillota	Bacilli	Bacillales	Bacillaceae	Bacillus	Bacillus mycoides
5.32257	7.16649	1.59921	4.48125	7.42056e-06	6.17496e-05	Bacillota	Bacilli	Bacillales	Bacillaceae	Bacillus	Bacillus safensis
5.45766	5.20252	1.15116	4.51938	6.20219e-06	5.41916e-05	Bacillota	Bacilli	Bacillales	Bacillaceae	Bacillus	Bacillus sp. Cs-700
0.951338	3.9977	1.34872	2.96407	0.003036	0.00926711	Bacillota	Bacilli	Bacillales	Bacillaceae	Bacillus	Bacillus sp. ZY-1-1
76.9622	4.9268	0.770515	6.39417	1.61425e-10	5.37313e-09	Bacillota	Bacilli	Bacillales	Bacillaceae	Bacillus	Bacillus subtilis
256.171	6.07129	0.727702	8.34309	7.23731e-17	5.05888e-15	Bacillota	Bacilli	Bacillales	Bacillaceae	Bacillus	Bacillus thuringiensis
133.924	6.09786	0.797577	7.64548	2.08169e-14	1.11931e-12	Bacillota	Bacilli	Bacillales	Bacillaceae	Bacillus	Bacillus velezensis
498.365	-6.01545	0.995543	-6.04238	1.51854e-09	4.08253e-08	Bacteroidota	Bacteroidia	Bacteroidales	Bacteroidaceae	Bacteroides	Bacteroides fragilis
8.31737	7.19643	1.31212	5.48457	4.14478e-08	7.243e-07	Actinomycetota	Actinomycetes	Bifidobacteriales	Bifidobacteriaceae	Bifidobacterium	Bifidobacterium longum
10.1144	8.11496	1.51871	5.34334	9.12502e-08	1.46712e-06	Bacillota	Bacilli	Lactobacillales	Lactobacillaceae	Bombilactobacillus	Bombilactobacillus bombi
17.3475	4.47904	0.892471	5.0187	5.20232e-07	6.49361e-06	Bacillota	Bacilli	Bacillales	Paenibacillaceae	Brevibacillus	Brevibacillus agri
99.3509	5.36822	1.16329	4.61469	3.9369e-06	3.71878e-05	Pseudomonadota	Gammaproteobacteria	Enterobacterales	Erwiniaceae	Buchnera	Buchnera aphidicola
18.6631	-4.75581	1.19283	-3.98701	6.69106e-05	0.000322555	Bacteroidota	Bacteroidia	Bacteroidales	Odoribacteraceae	Butyricimonas	Butyricimonas virosa
145.34	-3.71712	0.887141	-4.18999	2.78961e-05	0.000156765	Bacillota	Clostridia	Lachnospirales	Lachnospiraceae	Butyrivibrio	Butyrivibrio hungatei
29.4468	5.20036	1.17292	4.43367	9.26438e-06	7.11627e-05	Pseudomonadota	Gammaproteobacteria	Enterobacterales	Morganellaceae	Arsenophonus	Candidatus Arsenophonus lipoptenae
85.8138	5.2896	1.28053	4.13079	3.61521e-05	0.000191442	Pseudomonadota	Gammaproteobacteria	Enterobacterales	Erwiniaceae	Erwinia	Candidatus Erwinia haradaeae
37.647	5.35331	1.22042	4.38643	1.15225e-05	8.42955e-05	Pseudomonadota	Gammaproteobacteria	Enterobacterales	Enterobacteriaceae	Candidatus Hamiltonella	Candidatus Hamiltonella defensa
66.7734	4.55557	1.36297	3.34239	0.00083059	0.00293862	Pseudomonadota	Gammaproteobacteria	Enterobacterales	Enterobacteriaceae	Candidatus Ishikawella	Candidatus Ishikawella capsulata
95.7594	4.96171	1.2134	4.0891	4.33058e-05	0.000220954	Pseudomonadota	Gammaproteobacteria	Enterobacterales	Enterobacteriaceae	Candidatus Moranella	Candidatus Moranella endobia
176.101	5.24201	1.20243	4.35952	1.3035e-05	9.20352e-05	Pseudomonadota	Gammaproteobacteria	Enterobacterales	Erwiniaceae	Pantoea	Candidatus Pantoea carbekii
31.5217	5.21835	1.30403	4.00172	6.28848e-05	0.000307388	Pseudomonadota	Gammaproteobacteria	Enterobacterales	Enterobacteriaceae	Candidatus Purcelliella	Candidatus Purcelliella pentastirinorum
733.34	5.90688	1.31961	4.47623	7.59723e-06	6.24761e-05	Pseudomonadota	Gammaproteobacteria	Enterobacterales	Bruguierivoracaceae	Sodalis	Candidatus Sodalis pierantonius
2.67508	5.48755	1.5925	3.44588	0.000569207	0.00210516	Pseudomonadota	Gammaproteobacteria	Enterobacterales	Enterobacteriaceae	Candidatus Tachikawaea	Candidatus Tachikawaea gelatinosa
2.51061	3.72271	1.26384	2.94556	0.0032237	0.0097128	Candidatus Omnitrophota	Candidatus Omnitrophota_Incertae_sedis	Candidatus Omnitrophota_Incertae_sedis	Candidatus Omnitrophota_Incertae_sedis	Candidatus Velamenicoccus	Candidatus Velamenicoccus archaeovorus
8.16957	7.83823	1.50827	5.19684	2.02709e-07	2.85222e-06	Bacillota	Bacilli	Lactobacillales	Carnobacteriaceae	Carnobacterium	Carnobacterium maltaromaticum
930.252	5.017	1.3616	3.68464	0.000229028	0.000925379	Pseudomonadota	Gammaproteobacteria	Enterobacterales	Enterobacteriaceae	Citrobacter	Citrobacter braakii
22.8783	5.38477	1.43913	3.74167	0.000182798	0.000769735	Pseudomonadota	Gammaproteobacteria	Enterobacterales	Enterobacteriaceae	Citrobacter	Citrobacter freundii
68.3383	5.81561	1.30685	4.4501	8.58285e-06	6.74091e-05	Pseudomonadota	Gammaproteobacteria	Enterobacterales	Enterobacteriaceae	Citrobacter	Citrobacter sp. TBCP-5362
18.8543	7.55148	1.29846	5.81572	6.03718e-09	1.45517e-07	Bacillota	Bacilli	Lactobacillales	Lactobacillaceae	Companilactobacillus	Companilactobacillus ginsenosidimutans
11.9205	8.37692	2.11906	3.95313	7.71364e-05	0.00036292	Pseudomonadota	Gammaproteobacteria	Enterobacterales	Enterobacteriaceae	Cronobacter	Cronobacter dublinensis
11.823	-4.1383	1.3551	-3.05387	0.00225907	0.00701819	Bacillota	Clostridia	Eubacteriales	Peptococcaceae	Dehalobacterium	Dehalobacterium formicoaceticum
7.87289	7.18946	2.17879	3.29974	0.000967735	0.00334875	Bacillota	Clostridia	Eubacteriales	Desulfotomaculaceae	Desulfotomaculum	Desulfotomaculum nigrificans
148.36	5.38797	1.22117	4.41212	1.02362e-05	7.77728e-05	Pseudomonadota	Gammaproteobacteria	Enterobacterales	Pectobacteriaceae	Dickeya	Dickeya dadantii
1059.2	5.38633	1.27574	4.22213	2.42e-05	0.000143354	Pseudomonadota	Gammaproteobacteria	Enterobacterales	Pectobacteriaceae	Dickeya	Dickeya solani
4.94394	6.51259	1.82399	3.57051	0.000356281	0.00137591	Pseudomonadota	Gammaproteobacteria	Enterobacterales	Pectobacteriaceae	Dickeya	Dickeya zeae
148.187	5.51818	1.17436	4.69888	2.61593e-06	2.65961e-05	Pseudomonadota	Gammaproteobacteria	Enterobacterales	Hafniaceae	Edwardsiella	Edwardsiella ictaluri
161.901	4.69775	1.28344	3.66028	0.000251938	0.00100631	Pseudomonadota	Gammaproteobacteria	Enterobacterales	Enterobacteriaceae	Enterobacter	Enterobacter asburiae
122.976	5.03202	1.19754	4.20196	2.64619e-05	0.000151483	Pseudomonadota	Gammaproteobacteria	Enterobacterales	Enterobacteriaceae	Enterobacter	Enterobacter bugandensis
507.659	5.2727	1.26809	4.15798	3.21069e-05	0.000171319	Pseudomonadota	Gammaproteobacteria	Enterobacterales	Enterobacteriaceae	Enterobacter	Enterobacter cloacae
352.11	4.95652	1.26372	3.92217	8.77538e-05	0.000400914	Pseudomonadota	Gammaproteobacteria	Enterobacterales	Enterobacteriaceae	Enterobacter	Enterobacter cloacae complex sp.
7430.41	4.8947	1.17675	4.15952	3.18911e-05	0.000171319	Pseudomonadota	Gammaproteobacteria	Enterobacterales	Enterobacteriaceae	Enterobacter	Enterobacter hormaechei
591.32	5.06741	1.28583	3.94098	8.11506e-05	0.000378162	Pseudomonadota	Gammaproteobacteria	Enterobacterales	Enterobacteriaceae	Enterobacter	Enterobacter kobei
314.964	4.99768	1.2152	4.11263	3.9117e-05	0.00020405	Pseudomonadota	Gammaproteobacteria	Enterobacterales	Enterobacteriaceae	Enterobacter	Enterobacter oligotrophicus
259.138	5.21753	1.29376	4.03282	5.51103e-05	0.000277138	Pseudomonadota	Gammaproteobacteria	Enterobacterales	Enterobacteriaceae	Enterobacter	Enterobacter roggenkampii
8.75733	6.00466	1.80273	3.33087	0.000865751	0.003041	Pseudomonadota	Gammaproteobacteria	Enterobacterales	Enterobacteriaceae	Enterobacteriaceae_Incertae_sedis	Enterobacteriaceae endosymbiont of Donacia cincticornis
179.741	-3.45803	1.00811	-3.4302	0.000603134	0.00220728	Bacillota	Clostridia	Lachnospirales	Lachnospiraceae	Enterocloster	Enterocloster clostridioformis
230.423	5.40038	1.44644	3.73356	0.000188789	0.00078085	Bacillota	Bacilli	Lactobacillales	Enterococcaceae	Enterococcus	Enterococcus avium
1910.96	15.93	1.39549	11.4154	3.50374e-30	1.22456e-27	Bacillota	Bacilli	Lactobacillales	Enterococcaceae	Enterococcus	Enterococcus casseliflavus
14236.1	6.31371	1.17358	5.37987	7.454e-08	1.24056e-06	Bacillota	Bacilli	Lactobacillales	Enterococcaceae	Enterococcus	Enterococcus cecorum
2475.59	15.7678	1.3876	11.3634	6.3626e-30	1.48249e-27	Bacillota	Bacilli	Lactobacillales	Enterococcaceae	Enterococcus	Enterococcus durans
7678.63	12.4354	1.18936	10.4555	1.38326e-25	1.9338e-23	Bacillota	Bacilli	Lactobacillales	Enterococcaceae	Enterococcus	Enterococcus faecalis
240469	15.7325	1.05686	14.8862	4.05328e-50	2.83325e-47	Bacillota	Bacilli	Lactobacillales	Enterococcaceae	Enterococcus	Enterococcus faecium
3864.1	10.6477	1.19336	8.92248	4.55959e-19	4.55308e-17	Bacillota	Bacilli	Lactobacillales	Enterococcaceae	Enterococcus	Enterococcus hirae
1156.41	15.5982	1.56439	9.97079	2.04589e-23	2.38346e-21	Bacillota	Bacilli	Lactobacillales	Enterococcaceae	Enterococcus	Enterococcus mundtii
27.7442	5.98386	1.31326	4.55649	5.20155e-06	4.60238e-05	Pseudomonadota	Gammaproteobacteria	Enterobacterales	Erwiniaceae	Erwinia	Erwinia amylovora
194.329	5.68233	1.19774	4.74422	2.09314e-06	2.25094e-05	Pseudomonadota	Gammaproteobacteria	Enterobacterales	Erwiniaceae	Erwinia	Erwinia sp. Ejp617
884.557	5.20751	1.23169	4.22793	2.35847e-05	0.000140903	Pseudomonadota	Gammaproteobacteria	Enterobacterales	Enterobacteriaceae	Escherichia	Escherichia albertii
115477	4.84619	1.13201	4.28106	1.86003e-05	0.000117132	Pseudomonadota	Gammaproteobacteria	Enterobacterales	Enterobacteriaceae	Escherichia	Escherichia coli
634.198	5.04426	1.27624	3.95243	7.73605e-05	0.00036292	Pseudomonadota	Gammaproteobacteria	Enterobacterales	Enterobacteriaceae	Escherichia	Escherichia fergusonii
18.8985	5.02664	1.44917	3.46864	0.000523098	0.00196584	Pseudomonadota	Gammaproteobacteria	Enterobacterales	Enterobacteriaceae	Escherichia	Escherichia marmotae
1.99569	4.61089	1.46952	3.13768	0.00170289	0.00546019	Bacillota	Erysipelotrichia	Erysipelotrichales	Erysipelotrichaceae	Faecalibaculum	Faecalibaculum rodentium
2.98902	3.90466	1.26814	3.07906	0.00207655	0.00656792	Planctomycetota	Planctomycetia	Planctomycetales	Planctomycetaceae	Fuerstiella	Fuerstiella marisgermanici
27173.7	5.66893	1.23357	4.59557	4.31577e-06	3.96937e-05	Pseudomonadota	Gammaproteobacteria	Pasteurellales	Pasteurellaceae	Gallibacterium	Gallibacterium anatis
3.83682	6.42148	1.72949	3.71292	0.000204879	0.00083749	Pseudomonadota	Gammaproteobacteria	Enterobacterales	Yersiniaceae	Gibbsiella	Gibbsiella quercinecans
12.7665	7.3865	1.68465	4.38458	1.16211e-05	8.42955e-05	Pseudomonadota	Gammaproteobacteria	Oceanospirillales	Halomonadaceae	Halomonas	Halomonas sp. A40-4
6.78158	4.92991	1.18406	4.16356	3.13321e-05	0.000171319	Bacillota	Bacilli	Bacillales	Bacillaceae	Heyndrickxia	Heyndrickxia oleronia
5.4868	5.94441	1.7877	3.32518	0.00088362	0.00308825	Bacillota	Bacilli	Bacillales	Bacillaceae	Heyndrickxia	Heyndrickxia vini
238.883	-3.72163	1.18332	-3.14506	0.00166051	0.00537358	Pseudomonadota	Gammaproteobacteria	Pasteurellales	Pasteurellaceae	Histophilus	Histophilus somni
13.5305	-3.60612	1.18785	-3.03584	0.00239863	0.00738608	Bacillota	Clostridia	Eubacteriales	Clostridiaceae	Hungatella	Hungatella hathewayi
49.7244	5.33383	1.2436	4.28901	1.79475e-05	0.000115094	Bacillota	Erysipelotrichia	Erysipelotrichales	Erysipelotrichaceae	Intestinibaculum	Intestinibaculum porci
572.026	4.96168	1.19254	4.1606	3.17413e-05	0.000171319	Pseudomonadota	Gammaproteobacteria	Enterobacterales	Enterobacteriaceae	Klebsiella	Klebsiella aerogenes
500.738	4.95228	1.32423	3.73973	0.000184219	0.000771073	Pseudomonadota	Gammaproteobacteria	Enterobacterales	Enterobacteriaceae	Klebsiella	Klebsiella michiganensis
453.713	5.07504	1.19624	4.24248	2.21065e-05	0.000135548	Pseudomonadota	Gammaproteobacteria	Enterobacterales	Enterobacteriaceae	Klebsiella	Klebsiella oxytoca
14383	5.02314	1.09295	4.59596	4.30756e-06	3.96937e-05	Pseudomonadota	Gammaproteobacteria	Enterobacterales	Enterobacteriaceae	Klebsiella	Klebsiella pneumoniae
218.354	4.9594	1.26119	3.93231	8.41344e-05	0.000386907	Pseudomonadota	Gammaproteobacteria	Enterobacterales	Enterobacteriaceae	Klebsiella	Klebsiella quasipneumoniae
68.2187	5.25947	1.25089	4.20457	2.61581e-05	0.000151483	Pseudomonadota	Gammaproteobacteria	Enterobacterales	Enterobacteriaceae	Klebsiella	Klebsiella sp. STW0522-44
1212.2	4.78591	1.10963	4.31305	1.61015e-05	0.000105187	Pseudomonadota	Gammaproteobacteria	Enterobacterales	Enterobacteriaceae	Klebsiella	Klebsiella variicola
1163.25	5.2003	1.24619	4.17295	3.00681e-05	0.000166806	Pseudomonadota	Gammaproteobacteria	Enterobacterales	Enterobacteriaceae	Kosakonia	Kosakonia cowanii
10.707	8.40839	2.57613	3.26397	0.00109864	0.0037279	Bacillota	Bacilli	Bacillales	Thermoactinomycetaceae	Kroppenstedtia	Kroppenstedtia eburnea
5.69576	4.94326	1.24045	3.98507	6.74612e-05	0.000322982	Bacillota	Bacilli	Bacillales	Alicyclobacillaceae	Kyrpidia	Kyrpidia spormannii
125.106	-2.87951	0.71906	-4.00455	6.21353e-05	0.000305863	Bacillota	Clostridia	Lachnospirales	Lachnospiraceae	Lachnoclostridium	Lachnoclostridium phocaeense
10.4706	8.004	2.35093	3.40461	0.000662576	0.00238732	Bacillota	Bacilli	Lactobacillales	Lactobacillaceae	Lacticaseibacillus	Lacticaseibacillus rhamnosus
287.629	7.94681	1.01224	7.85073	4.1362e-15	2.40933e-13	Bacillota	Bacilli	Lactobacillales	Lactobacillaceae	Lactiplantibacillus	Lactiplantibacillus plantarum
38.3223	5.35411	1.24012	4.31741	1.57868e-05	0.000104104	Bacillota	Bacilli	Lactobacillales	Lactobacillaceae	Lactobacillus	Lactobacillus acidophilus
23.5047	7.43044	2.06257	3.60252	0.000315151	0.00123067	Bacillota	Bacilli	Lactobacillales	Lactobacillaceae	Lactobacillus	Lactobacillus apis
21.8172	7.94737	1.86813	4.25419	2.09806e-05	0.000129782	Bacillota	Bacilli	Lactobacillales	Lactobacillaceae	Lactobacillus	Lactobacillus crispatus
132.515	5.57738	1.08756	5.12834	2.92315e-07	3.85524e-06	Bacillota	Bacilli	Lactobacillales	Lactobacillaceae	Lactobacillus	Lactobacillus delbrueckii
15.3004	6.85188	1.8909	3.62361	0.000290517	0.0011473	Bacillota	Bacilli	Lactobacillales	Lactobacillaceae	Lactobacillus	Lactobacillus helveticus
120.616	7.49643	1.1553	6.48874	8.65591e-11	3.18447e-09	Bacillota	Bacilli	Lactobacillales	Lactobacillaceae	Lactobacillus	Lactobacillus iners
20.504	6.17009	1.79852	3.43064	0.000602149	0.00220728	Bacillota	Bacilli	Lactobacillales	Lactobacillaceae	Lactobacillus	Lactobacillus jensenii
8.37308	6.2591	1.33026	4.70519	2.53632e-06	2.6461e-05	Bacillota	Bacilli	Lactobacillales	Lactobacillaceae	Lactobacillus	Lactobacillus sp. 3B(2020)
38.8229	6.01595	1.74528	3.44699	0.000566875	0.00210516	Bacillota	Bacilli	Lactobacillales	Lactobacillaceae	Lactobacillus	Lactobacillus taiwanensis
59.2262	7.3435	0.988971	7.4254	1.12444e-13	5.61415e-12	Bacillota	Bacilli	Lactobacillales	Streptococcaceae	Lactococcus	Lactococcus cremoris
7.43537	5.15426	1.38907	3.71057	0.00020679	0.000840385	Bacillota	Bacilli	Lactobacillales	Streptococcaceae	Lactococcus	Lactococcus raffinolactis
20.0024	6.64784	1.19312	5.57182	2.52086e-08	4.89467e-07	Bacillota	Bacilli	Lactobacillales	Lactobacillaceae	Latilactobacillus	Latilactobacillus sakei
163.734	5.06199	1.23603	4.09536	4.21511e-05	0.000216644	Pseudomonadota	Gammaproteobacteria	Enterobacterales	Enterobacteriaceae	Lelliottia	Lelliottia amnigena
24.2579	7.44973	1.22407	6.08605	1.15732e-09	3.23586e-08	Bacillota	Bacilli	Bacillales	Bacillaceae	Lentibacillus	Lentibacillus sp. CBA3610
21.3667	7.97823	1.41018	5.65761	1.53497e-08	3.25135e-07	Bacillota	Bacilli	Lactobacillales	Lactobacillaceae	Lentilactobacillus	Lentilactobacillus buchneri
2.1553	5.97631	2.02373	2.95311	0.00314591	0.00956083	Bacillota	Bacilli	Lactobacillales	Lactobacillaceae	Levilactobacillus	Levilactobacillus brevis
7.70311	6.53061	2.1278	3.06918	0.00214647	0.00674981	Bacillota	Bacilli	Lactobacillales	Lactobacillaceae	Levilactobacillus	Levilactobacillus suantsaii
39.0776	9.6523	2.14486	4.5002	6.7888e-06	5.78704e-05	Bacillota	Bacilli	Lactobacillales	Lactobacillaceae	Ligilactobacillus	Ligilactobacillus acidipiscis
6.21666	6.90799	1.9951	3.46248	0.00053523	0.00200067	Bacillota	Bacilli	Lactobacillales	Lactobacillaceae	Ligilactobacillus	Ligilactobacillus ruminis
3980.6	9.03068	1.11506	8.0988	5.5502e-16	3.5269e-14	Bacillota	Bacilli	Lactobacillales	Lactobacillaceae	Ligilactobacillus	Ligilactobacillus salivarius
21.9022	5.32683	1.32431	4.02234	5.76227e-05	0.000287702	Pseudomonadota	Gammaproteobacteria	Enterobacterales	Budviciaceae	Limnobaculum	Limnobaculum zhutongyuii
36.3556	7.42423	0.882283	8.41479	3.93603e-17	3.05698e-15	Bacillota	Bacilli	Lactobacillales	Lactobacillaceae	Limosilactobacillus	Limosilactobacillus fermentum
9.33201	4.47175	1.17008	3.82176	0.000132501	0.000589927	Bacillota	Bacilli	Lactobacillales	Lactobacillaceae	Limosilactobacillus	Limosilactobacillus mucosae
1379.3	30	2.83041	10.5992	3.00587e-26	5.25276e-24	Bacillota	Bacilli	Lactobacillales	Lactobacillaceae	Limosilactobacillus	Limosilactobacillus pontis
7222.84	4.19018	1.10486	3.79252	0.000149129	0.000647459	Bacillota	Bacilli	Lactobacillales	Lactobacillaceae	Limosilactobacillus	Limosilactobacillus reuteri
207.514	14.5145	2.90698	4.993	5.94484e-07	7.29025e-06	Bacillota	Bacilli	Lactobacillales	Lactobacillaceae	Limosilactobacillus	Limosilactobacillus vaginalis
64.9597	6.78552	1.30241	5.20998	1.8886e-07	2.80879e-06	Bacillota	Bacilli	Bacillales	Listeriaceae	Listeria	Listeria monocytogenes
2.37285	6.52074	2.04969	3.18133	0.00146599	0.00478846	Bacillota	Bacilli	Bacillales	Listeriaceae	Listeria	Listeria sp. PSOL-1
8.47283	7.73786	2.54035	3.04598	0.00231924	0.00717323	Bacillota	Bacilli	Lactobacillales	Lactobacillaceae	Loigolactobacillus	Loigolactobacillus backii
2.23761	5.96548	2.02379	2.94767	0.00320175	0.00968843	Bacillota	Bacilli	Bacillales	Bacillaceae	Lysinibacillus	Lysinibacillus agricola
1.93028	5.9423	1.89381	3.13775	0.00170249	0.00546019	Bacillota	Bacilli	Lactobacillales	Carnobacteriaceae	Marinilactibacillus	Marinilactibacillus sp. 15R
222.668	5.84269	1.057	5.52763	3.24591e-08	5.97076e-07	Pseudomonadota	Gammaproteobacteria	Enterobacterales	Morganellaceae	Morganella	Morganella morganii
68.4512	5.28034	1.29862	4.06611	4.78042e-05	0.000242138	Pseudomonadota	Gammaproteobacteria	Enterobacterales	Hafniaceae	Obesumbacterium	Obesumbacterium proteus
6.83085	7.32751	2.06152	3.55441	0.000378826	0.00144699	Bacillota	Bacilli	Bacillales	Bacillaceae	Oceanobacillus	Oceanobacillus zhaokaii
23.4667	-4.31271	1.14118	-3.77917	0.000157353	0.000678948	Bacteroidota	Bacteroidia	Bacteroidales	Odoribacteraceae	Odoribacter	Odoribacter splanchnicus
208.649	-3.58615	1.02573	-3.4962	0.000471943	0.00179287	Bacillota	Clostridia	Eubacteriales	Oscillospiraceae	Oscillibacter	Oscillibacter hominis
11.8663	3.74099	0.951258	3.93268	8.40056e-05	0.000386907	Bacillota	Bacilli	Bacillales	Paenibacillaceae	Paenibacillus	Paenibacillus polymyxa
2.76016	6.42892	1.66115	3.87016	0.000108766	0.0004905	Bacillota	Bacilli	Bacillales	Planococcaceae	Paenisporosarcina	Paenisporosarcina antarctica
14.8199	8.85639	1.54823	5.72032	1.06325e-08	2.32253e-07	Bacillota	Bacilli	Bacillales	Planococcaceae	Paenisporosarcina	Paenisporosarcina cavernae
219.957	5.81688	1.10279	5.27467	1.32993e-07	2.06582e-06	Pseudomonadota	Gammaproteobacteria	Enterobacterales	Erwiniaceae	Pantoea	Pantoea eucalypti
410.349	5.16495	1.22966	4.2003	2.66558e-05	0.000151483	Pseudomonadota	Gammaproteobacteria	Enterobacterales	Erwiniaceae	Pantoea	Pantoea sp. At-9b
134.574	5.72078	1.28441	4.45399	8.42878e-06	6.74091e-05	Pseudomonadota	Gammaproteobacteria	Enterobacterales	Erwiniaceae	Pantoea	Pantoea stewartii
264.746	6.04312	1.16252	5.19831	2.01104e-07	2.85222e-06	Pseudomonadota	Gammaproteobacteria	Enterobacterales	Pectobacteriaceae	Pectobacterium	Pectobacterium parmentieri
20.0205	9.09038	1.57132	5.78518	7.24366e-09	1.68777e-07	Bacillota	Bacilli	Lactobacillales	Lactobacillaceae	Pediococcus	Pediococcus acidilactici
51.8146	9.82632	1.58063	6.21672	5.07641e-10	1.54279e-08	Bacillota	Bacilli	Lactobacillales	Lactobacillaceae	Pediococcus	Pediococcus pentosaceus
72.9874	8.08524	0.929174	8.70154	3.27424e-18	2.86087e-16	Bacillota	Bacilli	Lactobacillales	Lactobacillaceae	Periweissella	Periweissella cryptocerci
773.066	4.17674	1.27786	3.26853	0.00108107	0.00368618	Bacteroidota	Bacteroidia	Bacteroidales	Bacteroidaceae	Phocaeicola	Phocaeicola coprophilus
16.0272	4.66467	1.24524	3.74601	0.000179671	0.000761151	Pseudomonadota	Gammaproteobacteria	Enterobacterales	Morganellaceae	Photorhabdus	Photorhabdus asymbiotica
5.02812	7.07508	1.84417	3.83646	0.000124821	0.000559295	Bacillota	Bacilli	Bacillales	Planococcaceae	Planococcus	Planococcus glaciei
11.3145	7.37687	1.31391	5.61442	1.97225e-08	4.05472e-07	Bacillota	Bacilli	Bacillales	Planococcaceae	Planococcus	Planococcus sp. MB-3u-03
28.8506	5.87663	1.30807	4.49261	7.03546e-06	5.92504e-05	Pseudomonadota	Gammaproteobacteria	Enterobacterales	Enterobacteriaceae	Plesiomonas	Plesiomonas shigelloides
26.7134	4.65267	1.18992	3.91008	9.22639e-05	0.000418782	Bacteroidota	Bacteroidia	Bacteroidales	Prevotellaceae	Prevotella	Prevotella denticola
21.9539	5.57171	0.973664	5.72241	1.05023e-08	2.32253e-07	Bacillota	Bacilli	Bacillales	Bacillaceae	Priestia	Priestia megaterium
23.7732	6.24696	1.48417	4.20905	2.56447e-05	0.000150636	Pseudomonadota	Gammaproteobacteria	Enterobacterales	Morganellaceae	Proteus	Proteus penneri
63.6971	5.34512	1.21912	4.38442	1.16298e-05	8.42955e-05	Pseudomonadota	Gammaproteobacteria	Enterobacterales	Morganellaceae	Proteus	Proteus vulgaris
8.7516	5.30115	1.70959	3.10082	0.00192986	0.00613168	Pseudomonadota	Gammaproteobacteria	Enterobacterales	Morganellaceae	Providencia	Providencia sneebia
2.12178	5.62855	1.70062	3.30971	0.000933919	0.00324781	Pseudomonadota	Gammaproteobacteria	Alteromonadales	Pseudoalteromonadaceae	Pseudoalteromonas	Pseudoalteromonas piscicida
4.3182	5.36337	1.59752	3.35731	0.000787038	0.00280684	Pseudomonadota	Gammaproteobacteria	Alteromonadales	Pseudoalteromonadaceae	Pseudoalteromonas	Pseudoalteromonas sp. A41-2
2.2083	4.34063	1.36291	3.18482	0.00144845	0.00475335	Pseudomonadota	Gammaproteobacteria	Pseudomonadales	Pseudomonadaceae	Pseudomonas	Pseudomonas putida
167.944	5.60449	1.18072	4.74667	2.06795e-06	2.25094e-05	Pseudomonadota	Gammaproteobacteria	Enterobacterales	Yersiniaceae	Rahnella	Rahnella aquatilis
318.822	5.10926	1.18279	4.31965	1.56279e-05	0.000104104	Pseudomonadota	Gammaproteobacteria	Enterobacterales	Enterobacteriaceae	Raoultella	Raoultella ornithinolytica
12.6591	5.03438	1.34013	3.75662	0.000172221	0.000734038	Pseudomonadota	Gammaproteobacteria	Enterobacterales	Enterobacteriaceae	Raoultella	Raoultella sp. XY-1
265.497	5.22388	1.23394	4.23349	2.30095e-05	0.000138652	Pseudomonadota	Gammaproteobacteria	Enterobacterales	Enterobacteriaceae	Salmonella	Salmonella bongori
40734.2	5.21901	1.17671	4.43527	9.19569e-06	7.11627e-05	Pseudomonadota	Gammaproteobacteria	Enterobacterales	Enterobacteriaceae	Salmonella	Salmonella enterica
383.099	5.00193	1.19002	4.20323	2.63128e-05	0.000151483	Pseudomonadota	Gammaproteobacteria	Enterobacterales	Enterobacteriaceae	Enterobacteriaceae_Incertae_sedis	secondary endosymbiont of Ctenarytaina eucalypti
160.418	5.72616	1.30849	4.37614	1.20798e-05	8.61614e-05	Pseudomonadota	Gammaproteobacteria	Enterobacterales	Enterobacteriaceae	Enterobacteriaceae_Incertae_sedis	secondary endosymbiont of Heteropsylla cubana
34.6001	5.16626	1.3712	3.76769	0.000164767	0.000706576	Pseudomonadota	Gammaproteobacteria	Enterobacterales	Enterobacteriaceae	Enterobacteriaceae_Incertae_sedis	secondary endosymbiont of Trabutina mannipara
5.33215	5.8459	1.34534	4.3453	1.39084e-05	9.62571e-05	Bacillota	Bacilli	Lactobacillales	Lactobacillaceae	Secundilactobacillus	Secundilactobacillus paracollinoides
31.6203	5.58201	1.22436	4.55913	5.13657e-06	4.60238e-05	Pseudomonadota	Gammaproteobacteria	Enterobacterales	Yersiniaceae	Serratia	Serratia liquefaciens
82.261	5.72595	1.24778	4.58889	4.456e-06	4.04512e-05	Pseudomonadota	Gammaproteobacteria	Enterobacterales	Yersiniaceae	Serratia	Serratia marcescens
64.4894	5.16523	1.09942	4.69814	2.62537e-06	2.65961e-05	Pseudomonadota	Gammaproteobacteria	Enterobacterales	Yersiniaceae	Serratia	Serratia odorifera
3.32823	4.642	1.51293	3.06822	0.00215337	0.00674981	Pseudomonadota	Gammaproteobacteria	Enterobacterales	Yersiniaceae	Serratia	Serratia plymuthica
272.251	5.75694	1.17885	4.88352	1.0421e-06	1.25592e-05	Pseudomonadota	Gammaproteobacteria	Enterobacterales	Yersiniaceae	Serratia	Serratia sp. CMO1
12.9831	5.42869	1.52686	3.55547	0.0003773	0.00144699	Pseudomonadota	Gammaproteobacteria	Enterobacterales	Yersiniaceae	Serratia	Serratia sp. FGI94
102.713	5.63098	1.28469	4.38315	1.16977e-05	8.42955e-05	Pseudomonadota	Gammaproteobacteria	Enterobacterales	Yersiniaceae	Serratia	Serratia symbiotica
77.2413	5.10187	1.21796	4.18888	2.80338e-05	0.000156765	Pseudomonadota	Gammaproteobacteria	Enterobacterales	Enterobacteriaceae	Shigella	Shigella boydii
11.5664	4.92827	1.46029	3.37486	0.00073853	0.00264734	Pseudomonadota	Gammaproteobacteria	Enterobacterales	Enterobacteriaceae	Shigella	Shigella dysenteriae
888.647	5.20615	1.21896	4.27098	1.94612e-05	0.000121459	Pseudomonadota	Gammaproteobacteria	Enterobacterales	Enterobacteriaceae	Shigella	Shigella flexneri
41.4732	6.27959	1.29489	4.8495	1.23775e-06	1.44198e-05	Pseudomonadota	Gammaproteobacteria	Enterobacterales	Bruguierivoracaceae	Sodalis	Sodalis endosymbiont of Henestaris halophilus
70.6532	5.56113	1.20082	4.63111	3.63718e-06	3.48273e-05	Pseudomonadota	Gammaproteobacteria	Enterobacterales	Bruguierivoracaceae	Sodalis	Sodalis praecaptivus
5.78209	6.23317	1.44243	4.32131	1.55105e-05	0.000104104	Bacillota	Bacilli	Bacillales	Planococcaceae	Solibacillus	Solibacillus silvestris
2.33534	6.6243	1.81528	3.64919	0.000263064	0.00104478	Bacillota	Bacilli	Bacillales	Planococcaceae	Sporosarcina	Sporosarcina sp. PTS2304
6.95496	5.24575	1.10855	4.73209	2.22215e-06	2.35346e-05	Bacillota	Bacilli	Bacillales	Staphylococcaceae	Staphylococcus	Staphylococcus argenteus
93.2762	5.37034	0.778512	6.89822	5.26596e-12	2.04495e-10	Bacillota	Bacilli	Bacillales	Staphylococcaceae	Staphylococcus	Staphylococcus aureus
4.76911	6.89682	2.13105	3.23634	0.00121072	0.00405176	Bacillota	Bacilli	Bacillales	Staphylococcaceae	Staphylococcus	Staphylococcus pseudintermedius
1.37165	4.40339	1.31767	3.34179	0.000832399	0.00293862	Pseudomonadota	Gammaproteobacteria	Lysobacterales	Lysobacteraceae	Stenotrophomonas	Stenotrophomonas maltophilia
3114.85	7.26167	1.42389	5.09988	3.39876e-07	4.3995e-06	Bacillota	Bacilli	Lactobacillales	Streptococcaceae	Streptococcus	Streptococcus agalactiae
13.496	7.79668	2.0882	3.73368	0.000188699	0.00078085	Bacillota	Bacilli	Lactobacillales	Streptococcaceae	Streptococcus	Streptococcus chenjunshii
26.0976	5.7756	1.38776	4.1618	3.15742e-05	0.000171319	Bacillota	Bacilli	Lactobacillales	Streptococcaceae	Streptococcus	Streptococcus constellatus
357.6	6.4763	1.08432	5.97269	2.33366e-09	5.82583e-08	Bacillota	Bacilli	Lactobacillales	Streptococcaceae	Streptococcus	Streptococcus dysgalactiae
62.6158	4.63273	1.06595	4.34611	1.3857e-05	9.62571e-05	Bacillota	Bacilli	Lactobacillales	Streptococcaceae	Streptococcus	Streptococcus equinus
8.40638	4.40691	1.20374	3.66101	0.000251223	0.00100631	Bacillota	Bacilli	Lactobacillales	Streptococcaceae	Streptococcus	Streptococcus ferus
23.3973	8.50355	2.12908	3.99401	6.49651e-05	0.000315351	Bacillota	Bacilli	Lactobacillales	Streptococcaceae	Streptococcus	Streptococcus halotolerans
19.7211	8.6359	1.85608	4.65276	3.27523e-06	3.22448e-05	Bacillota	Bacilli	Lactobacillales	Streptococcaceae	Streptococcus	Streptococcus infantarius
40.0151	4.59878	1.01985	4.50929	6.50439e-06	5.61305e-05	Bacillota	Bacilli	Lactobacillales	Streptococcaceae	Streptococcus	Streptococcus iniae
4.74343	6.0991	1.89719	3.21482	0.00130529	0.00432415	Bacillota	Bacilli	Lactobacillales	Streptococcaceae	Streptococcus	Streptococcus merionis
35.1312	5.17337	1.00114	5.16746	2.37303e-07	3.18989e-06	Bacillota	Bacilli	Lactobacillales	Streptococcaceae	Streptococcus	Streptococcus mutans
6.11639	5.27786	1.64816	3.20227	0.00136348	0.00449564	Bacillota	Bacilli	Lactobacillales	Streptococcaceae	Streptococcus	Streptococcus oralis
278.531	5.19836	0.997486	5.21146	1.8736e-07	2.80879e-06	Bacillota	Bacilli	Lactobacillales	Streptococcaceae	Streptococcus	Streptococcus pneumoniae
6.87746	5.82125	1.87472	3.10513	0.00190193	0.00607054	Bacillota	Bacilli	Lactobacillales	Streptococcaceae	Streptococcus	Streptococcus pseudoporcinus
2355.14	6.41819	1.00624	6.37836	1.78998e-10	5.68726e-09	Bacillota	Bacilli	Lactobacillales	Streptococcaceae	Streptococcus	Streptococcus pyogenes
44.1189	6.15104	1.4512	4.2386	2.2492e-05	0.000136712	Bacillota	Bacilli	Lactobacillales	Streptococcaceae	Streptococcus	Streptococcus ratti
41.3143	4.35369	1.34532	3.23617	0.00121147	0.00405176	Bacillota	Bacilli	Lactobacillales	Streptococcaceae	Streptococcus	Streptococcus ruminicola
84.7184	5.90616	1.13822	5.18896	2.11476e-07	2.89847e-06	Bacillota	Bacilli	Lactobacillales	Streptococcaceae	Streptococcus	Streptococcus salivarius
43.8447	5.0459	0.931069	5.41947	5.97772e-08	1.01913e-06	Bacillota	Bacilli	Lactobacillales	Streptococcaceae	Streptococcus	Streptococcus sanguinis
69.3818	5.10387	1.08838	4.68941	2.73994e-06	2.73602e-05	Bacillota	Bacilli	Lactobacillales	Streptococcaceae	Streptococcus	Streptococcus sobrinus
14.6584	6.45642	2.00203	3.22494	0.00125999	0.00419398	Bacillota	Bacilli	Lactobacillales	Streptococcaceae	Streptococcus	Streptococcus sp. 116-D4
47.0786	10.5993	2.93562	3.61058	0.000305508	0.00119972	Bacillota	Bacilli	Lactobacillales	Streptococcaceae	Streptococcus	Streptococcus sp. FDAARGOS_522
23.9849	4.98311	1.6436	3.03182	0.00243086	0.00745252	Bacillota	Bacilli	Lactobacillales	Streptococcaceae	Streptococcus	Streptococcus sp. KS 6
319.567	5.48599	0.978451	5.60681	2.06092e-08	4.11595e-07	Bacillota	Bacilli	Lactobacillales	Streptococcaceae	Streptococcus	Streptococcus suis
1161.32	5.505	0.770014	7.14922	8.72727e-13	3.81273e-11	Bacillota	Bacilli	Lactobacillales	Streptococcaceae	Streptococcus	Streptococcus thermophilus
18.3669	8.16996	1.82673	4.47246	7.73248e-06	6.28489e-05	Bacillota	Bacilli	Lactobacillales	Streptococcaceae	Streptococcus	Streptococcus troglodytae
13.6525	5.44419	1.32854	4.09789	4.1694e-05	0.000215882	Pseudomonadota	Gammaproteobacteria	Enterobacterales	Erwiniaceae	Tatumella	Tatumella ptyseos
9.76715	7.86432	1.51364	5.19564	2.04021e-07	2.85222e-06	Bacillota	Bacilli	Lactobacillales	Enterococcaceae	Tetragenococcus	Tetragenococcus koreensis
35.9617	10.1967	1.43942	7.08392	1.40135e-12	5.76201e-11	Bacillota	Bacilli	Lactobacillales	Enterococcaceae	Tetragenococcus	Tetragenococcus osmophilus
4.86822	5.15788	1.68224	3.06607	0.00216892	0.00676818	Bacillota	Clostridia	Thermoanaerobacterales	Thermoanaerobacteraceae	Thermoanaerobacterium	Thermoanaerobacterium sp. RBIITD
1.79234	4.56669	1.2006	3.80367	0.000142569	0.000630731	Pseudomonadota	Gammaproteobacteria	Thiotrichales	Piscirickettsiaceae	Thiomicrorhabdus	Thiomicrorhabdus indica
85.8085	-3.17639	0.911521	-3.48472	0.000492658	0.00186145	Bacillota	Erysipelotrichia	Erysipelotrichales	Coprobacillaceae	Thomasclavelia	Thomasclavelia ramosa
242.543	4.61816	1.35231	3.415	0.000637811	0.00232203	Pseudomonadota	Betaproteobacteria	Burkholderiales	Sutterellaceae	Turicimonas	Turicimonas muris
11.4381	8.54699	1.60021	5.34117	9.23511e-08	1.46712e-06	Bacillota	Bacilli	Bacillales	Planococcaceae	Ureibacillus	Ureibacillus thermophilus
11.3451	4.80082	1.26342	3.79988	0.000144767	0.000636428	Pseudomonadota	Gammaproteobacteria	Vibrionales	Vibrionaceae	Vibrio	Vibrio cholerae
3.32111	4.95236	1.51174	3.27594	0.00105309	0.00360839	Pseudomonadota	Gammaproteobacteria	Vibrionales	Vibrionaceae	Vibrio	Vibrio ponticus
3.50771	4.94018	1.3296	3.71553	0.000202779	0.000833778	Pseudomonadota	Gammaproteobacteria	Vibrionales	Vibrionaceae	Vibrio	Vibrio taketomensis
13.6508	8.52378	1.98868	4.28615	1.81794e-05	0.000115522	Bacillota	Bacilli	Lactobacillales	Lactobacillaceae	Weissella	Weissella cibaria
3.01693	6.61695	2.24907	2.94209	0.00326008	0.00978025	Bacillota	Bacilli	Lactobacillales	Lactobacillaceae	Weissella	Weissella coleopterorum
11.167	7.77474	1.41357	5.50006	3.79666e-08	6.80479e-07	Bacillota	Bacilli	Lactobacillales	Lactobacillaceae	Weissella	Weissella hellenica
8.37446	6.54846	1.09006	6.00743	1.88483e-09	4.87962e-08	Bacillota	Bacilli	Lactobacillales	Lactobacillaceae	Weissella	Weissella soli
9.3838	8.22406	1.48039	5.55533	2.7709e-08	5.23476e-07	Bacillota	Bacilli	Lactobacillales	Lactobacillaceae	Weissella	Weissella viridescens
16.7255	6.37389	1.3165	4.84153	1.28843e-06	1.47641e-05	Pseudomonadota	Gammaproteobacteria	Enterobacterales	Morganellaceae	Xenorhabdus	Xenorhabdus bovienii
217.641	5.82843	1.2261	4.75365	1.99773e-06	2.21652e-05	Pseudomonadota	Gammaproteobacteria	Enterobacterales	Morganellaceae	Xenorhabdus	Xenorhabdus doucetiae
15.8466	4.87291	1.28359	3.79632	0.000146861	0.000641599	Pseudomonadota	Gammaproteobacteria	Enterobacterales	Morganellaceae	Xenorhabdus	Xenorhabdus poinarii
657.272	5.23532	1.19113	4.39524	1.10652e-05	8.31675e-05	Pseudomonadota	Gammaproteobacteria	Enterobacterales	Yersiniaceae	Yersinia	Yersinia enterocolitica
284.824	5.16078	1.18861	4.34186	1.4128e-05	9.68185e-05	Pseudomonadota	Gammaproteobacteria	Enterobacterales	Yersiniaceae	Yersinia	Yersinia entomophaga
22.8333	5.46375	1.38095	3.95651	7.60522e-05	0.000361636	Pseudomonadota	Gammaproteobacteria	Enterobacterales	Yersiniaceae	Yersinia	Yersinia kristensenii
2057.98	5.63787	1.17596	4.79426	1.63275e-06	1.8408e-05	Pseudomonadota	Gammaproteobacteria	Enterobacterales	Yersiniaceae	Yersinia	Yersinia pestis
332.558	5.54674	1.19453	4.64344	3.42659e-06	3.32664e-05	Pseudomonadota	Gammaproteobacteria	Enterobacterales	Yersiniaceae	Yersinia	Yersinia pseudotuberculosis
189.933	5.14259	1.19828	4.29164	1.77358e-05	0.00011479	Pseudomonadota	Gammaproteobacteria	Enterobacterales	Yersiniaceae	Yersinia	Yersinia similis
