# Supplementary material for: Changes in fecal microbiota after therapeutic exposure to amoxicillin-clavulanic acid in veal calves receiving multiple antibiotics
Source: Microbiol Spectr. 2025 Nov 10;13(12):e01316-25. doi: 10.1128/spectrum.01316-25 (PMC12671132; doi:10.1128/spectrum.01316-25)
Supplement: Table S3 — Features of ESC-R E. coli isolates. [file spectrum.01316-25-s0006.xlsx]

## Sheet: Feuil1
Table S3. Features of ESC-R Escherichia coli (n = 104) isolated from calves and the farm environment.
																					Antibiotic resistance genes obtained with Resfinder database (v4.6.0) with 90% of identity and 60% of coverage. Dark cells represented the presence of the gene, while light grey represented the absence of the gene.
Biosample number	Farm	Zone inside the farm	Strain number	Condition	Time sample	French department of origin	Source	Calf	Breed	Number of reads	Contigs number (>500 bp)	Total length	N50	GC %	Busco bacteria (%)	Busco specific Enterobacterales (%)	Kraken2 Escherichia (%)	Kraken2 Escherichia coli (%)	Phylogroup	Sequence Type	aac(3)-IIa	aac(3)-IId	aac(3)-IV	aadA1	aadA2	aadA2b	aadA5	aadA22	ant(3")-Ia	aph(3')-Ia	aph(3'')-Ib	aph(4)-Ia	aph(6)-Id	arr-2	bla-CTX-M-1	bla-CTX-M-14	blaCTX-M-15	blaCTX-M-32	blaCTX-M-55	blaOXA-1	blaOXA-10	blaSHV-12	blaTEM-1A	blaTEM-1B	blaTEM-30	blaTEM-57	blaTEM-84	blaTEM-104	blaTEM-176
SAMN47595733	A	3	65984	Treated	D0	59	Feces	4766	Prim' Holstein	20237548	80	4854919	205496	50.49	100	100	97.82	97.826	D	1722	0	0	0	0	0	0	0	0	0	0	1	0	1	0	0	0	1	0	0	0	0	0	0	0	0	0	0	0	0
SAMN47595734	A	1	65985	Untreated	D0	59	Feces	4767	Prim' Holstein	23753404	195	5255438	169059	50.47	100	100	96.93	96.443	D	1722	0	0	0	1	0	0	0	0	0	1	1	0	1	0	0	0	1	0	0	0	0	0	0	0	0	0	0	0	1
SAMN47595735	A	3	65986	Treated	D0	56	Feces	4780	Crossed breed	20991180	110	4990576	186782	50.5	100	100	97.11	96.711	D	1722	0	0	0	1	0	0	0	0	0	1	1	0	1	0	0	0	1	0	0	0	0	0	0	0	0	0	0	0	1
SAMN47595736	B	1	65987	Untreated	D0	56	Feces	1585	Prim' Holstein	18655628	113	5015824	112096	50.44	100	100	90.64	89.928	A	540	0	0	1	0	1	0	0	0	0	1	0	1	0	0	0	1	0	0	0	0	0	0	0	1	0	0	0	0	0
SAMN47595737	B	6	65990	Untreated	D0	02	Feces	2724	Prim' Holstein	19485438	114	4765503	113410	50.62	100	100	93.65	91.034	A	744	0	0	0	1	0	0	0	1	1	1	1	0	1	0	0	0	0	0	1	0	0	0	0	0	0	0	1	0	0
SAMN47595738	B	1	65991	Untreated	D0	61	Feces	3853	Prim' Holstein	20205312	145	5216108	173654	50.59	100	100	97.42	97.175	B1	88	0	0	0	1	0	0	0	0	0	1	1	0	1	0	0	0	0	0	0	1	0	0	0	1	0	0	0	0	0
SAMN47595739	B	7	65994	Treated	D0	63	Feces	4437	Prim' Holstein	21329638	126	4837627	150445	50.71	100	100	97.19	97.368	A	2325	0	0	0	0	0	0	0	0	0	1	1	0	1	0	0	1	0	0	0	0	0	0	0	1	0	0	0	0	0
SAMN47595740	B	7	65995	Treated	D0	63	Feces	4437	Prim' Holstein	20900854	126	4804716	150445	50.67	100	100	97.25	96.795	A	2325	0	0	0	0	0	0	0	0	0	1	1	0	1	0	0	1	0	0	0	0	0	0	0	1	0	0	0	0	0
SAMN47595741	B	8	66000	Untreated	D0	53	Feces	5269	Prim' Holstein	16297712	137	4780068	112631	50.81	100	100	98.81	98.864	A	4981	0	1	0	1	0	1	0	0	0	1	0	0	0	0	0	0	1	0	0	0	0	0	0	1	0	0	0	0	0
SAMN47595742	B	4	66007	Untreated	D0	59	Feces	9492	Crossed breed	18582838	80	4749028	204326	50.69	100	100	97.77	96.739	A	10	1	0	0	1	0	0	1	0	0	1	1	0	1	1	0	0	0	0	0	0	1	1	0	1	0	0	0	0	0
SAMN47595743	B	3	66009	Untreated	D6	53	Feces	2057	Inra 95	20245824	132	4760511	180064	50.82	100	100	98.62	98.077	A	2325	0	1	1	1	0	1	0	0	0	1	1	1	1	0	1	0	0	0	0	0	0	0	0	1	0	0	0	0	0
SAMN47595744	B	1	66014	Untreated	D6	02	Feces	2110	Crossed breed	17775440	132	4761057	194987	50.82	100	100	98.04	97.516	A	2325	0	1	1	1	0	1	0	0	0	1	1	1	1	0	1	0	0	0	0	0	0	0	0	1	0	0	0	0	0
SAMN47595745	B	2	66016	Untreated	D6	43	Feces	2316	Prim' Holstein	17565422	126	4761589	195162	50.82	100	100	98.53	97.945	A	2325	0	1	1	1	0	1	0	0	0	1	1	1	1	0	1	0	0	0	0	0	0	0	0	1	0	0	0	0	0
SAMN47595746	B	3	66018	Untreated	D6	03	Feces	3418	Prim' Holstein	17434192	128	4759024	155959	50.82	100	100	98.67	98.137	A	2325	0	1	1	1	0	1	0	0	0	1	1	1	1	0	1	0	0	0	0	0	0	0	0	1	0	0	0	0	0
SAMN47595747	B	1	66021	Treated	D6	38	Feces	2425	Prim' Holstein	19522270	130	4760965	194987	50.82	100	100	98.61	98.065	A	2325	0	1	1	1	0	1	0	0	0	1	1	1	1	0	1	0	0	0	0	0	0	0	0	1	0	0	0	0	0
SAMN47595748	B	4	66022	Treated	D6	38	Feces	2426	Prim' Holstein	18083886	130	4760923	194987	50.82	100	100	98.59	98.052	A	2325	0	1	1	1	0	1	0	0	0	1	1	1	1	0	1	0	0	0	0	0	0	0	0	1	0	0	0	0	0
SAMN47595749	B	3	66024	Untreated	D6	59	Feces	3461	Limousin	13090320	136	4995748	194987	50.57	100	100	97.98	97.436	A	2325	0	1	1	1	0	1	0	0	0	1	1	1	1	0	1	0	0	0	0	0	0	0	0	1	0	0	0	0	0
SAMN47595750	B	2	66026	Treated	D6	27	Feces	3835	Prim' Holstein	19519596	158	5214645	162169	50359	100	100	98.22	97.949	B1	88	0	0	0	1	0	0	0	0	0	1	1	0	1	0	0	0	0	0	0	1	0	0	0	1	0	0	0	0	0
SAMN47595751	B	2	66027	Treated	D6	27	Feces	3835	Prim' Holstein	14782582	194	4589852	47450	50.76	100	100	94.17	93.833	B1	4471	0	0	0	0	0	0	0	0	0	1	1	0	1	0	0	0	0	1	0	0	0	0	0	0	0	0	0	0	1
SAMN47595752	B	7	66028	Untreated	D6	53	Feces	3917	Prim' Holstein	15895578	133	4760214	194987	50.82	100	100	98.04	97.516	A	2325	0	1	1	1	0	1	0	0	0	1	1	1	1	0	1	0	0	0	0	0	0	0	0	1	0	0	0	0	0
SAMN47595753	B	1	66029	Untreated	D6	55	Feces	4094	Prim' Holstein	11503690	133	4761484	194987	50.81	100	100	98.73	98.182	A	2325	0	1	1	1	0	1	0	0	0	1	1	1	1	0	1	0	0	0	0	0	0	0	0	1	0	0	0	0	0
SAMN47595754	B	2	66030	Untreated	D6	39	Feces	4315	Prim' Holstein	21537056	127	4761662	198396	50.81	100	100	99.28	98.684	A	2325	0	1	1	1	0	1	0	0	0	1	1	1	1	0	1	0	0	0	0	0	0	0	0	1	0	0	0	0	0
SAMN47595755	B	6	66032	Untreated	D6	53	Feces	4606	Prim' Holstein	16615380	110	4905995	112096	50.68	100	100	98.54	97.81	A	540	0	0	1	0	1	0	0	0	0	1	0	1	0	0	0	1	0	0	0	0	0	0	0	1	0	0	0	0	0
SAMN47595756	B	6	66034	Untreated	D6	53	Feces	4606	Prim' Holstein	19701576	108	4906850	112096	50.68	100	100	98.46	97.692	A	540	0	0	1	0	1	0	0	0	0	1	0	1	0	0	0	1	0	0	0	0	0	0	0	1	0	0	0	0	0
SAMN47595757	B	2	66035	Treated	D6	28	Feces	4881	Swiss Brown	18944672	131	4760072	194987	50.82	100	100	98.02	97.5	A	2325	0	1	1	1	0	1	0	0	0	1	1	1	1	0	1	0	0	0	0	0	0	0	0	1	0	0	0	0	0
SAMN47595758	B	8	66037	Untreated	D6	49	Feces	5078	Crossed breed	19980750	132	4759972	194987	50.82	100	100	98.62	98.718	A	2325	0	1	1	1	0	1	0	0	0	1	1	1	1	0	1	0	0	0	0	0	0	0	0	1	0	0	0	0	0
SAMN47595759	B	4	66038	Untreated	D6	60	Feces	5123	Crossed breed	20087394	126	4982131	198396	50.57	100	100	97.94	97.333	A	2325	0	1	1	1	0	1	0	0	0	1	1	1	1	0	1	0	0	0	0	0	0	0	0	1	0	0	0	0	0
SAMN47595760	B	4	66046	Untreated	D6	60	Feces	5123	Crossed breed	17899120	84	4709428	172573	50.74	100	100	97.89	96.907	A	10	1	0	0	1	0	0	1	0	0	1	1	0	1	1	0	0	0	0	0	0	1	1	0	1	0	1	0	0	0
SAMN47595761	B	4	66048	Untreated	D6	60	Feces	5123	Crossed breed	15705988	82	4749274	177718	50.69	100	100	98.89	97.872	A	10	1	0	0	1	0	0	1	0	0	1	1	0	1	1	0	0	0	0	0	0	1	1	0	1	0	0	0	0	0
SAMN47595762	B	8	66049	Untreated	D6	53	Feces	5269	Prim' Holstein	16580468	131	4761267	194987	50.82	100	100	98.62	98.077	A	2325	0	1	1	1	0	1	0	0	0	1	1	1	1	0	1	0	0	0	0	0	0	0	0	1	0	0	0	0	0
SAMN47595763	B	1	66051	Untreated	D6	61	Feces	7191	Prim' Holstein	21138528	130	4759958	198396	50.82	100	100	98.61	98.077	A	2325	0	1	1	1	0	1	0	0	0	1	1	1	1	0	1	0	0	0	0	0	0	0	0	1	0	0	0	0	0
SAMN47595764	B	5	66055	Untreated	D6	85	Feces	7211	Prim' Holstein	17954128	132	4760157	198396	50.82	100	100	98.61	98.065	A	2325	0	1	1	1	0	1	0	0	0	1	1	1	1	0	1	0	0	0	0	0	0	0	0	1	0	0	0	0	0
SAMN47595765	B	5	66056	Untreated	D6	85	Feces	7211	Prim' Holstein	19126352	160	4965356	94532	50.65	100	100	95.38	94.388	A	4981	0	0	1	0	0	0	1	0	0	1	1	1	1	0	0	0	1	0	0	0	0	0	0	1	0	0	0	0	0
SAMN47595766	B	1	66057	Treated	D6	42	Feces	7980	Prim' Holstein	16349892	130	4760653	198396	50.82	100	100	98.59	98.039	A	2325	0	1	1	1	0	1	0	0	0	1	1	1	1	0	1	0	0	0	0	0	0	0	0	1	0	0	0	0	0
SAMN47595767	B	4	66063	Untreated	D6	72	Feces	9055	Crossed breed	20746652	81	4710224	177718	50.74	100	100	97.77	96.739	A	10	1	0	0	1	0	0	1	0	0	1	1	0	1	1	0	0	0	0	0	0	1	1	0	1	0	1	0	0	0
SAMN47595768	B	4	66064	Untreated	D6	72	Feces	9055	Crossed breed	17687680	130	4760745	198396	50.82	100	100	97.96	97.419	A	2325	0	1	1	1	0	1	0	0	0	1	1	1	1	0	1	0	0	0	0	0	0	0	0	1	0	0	0	0	0
SAMN47595769	B	3	66065	Untreated	D35	56	Feces	0640	Crossed breed	19591120	129	4760745	194987	50.82	100	100	98.6	98.052	A	2325	0	1	1	1	0	1	0	0	0	1	1	1	1	0	1	0	0	0	0	0	0	0	0	1	0	0	0	0	0
SAMN47595770	B	1	66066	Untreated	D35	44	Feces	1099	Prim' Holstein	19480028	164	4956702	126299	50.68	100	100	98.07	97.738	A	744	0	0	1	1	1	0	0	0	0	1	1	1	1	0	1	0	0	0	0	0	0	0	0	0	0	0	0	0	0
SAMN47595771	B	1	66067	Untreated	D35	44	Feces	1099	Prim' Holstein	19608450	179	4930735	109195	50.82	100	100	99.1	97.835	B1	58	0	0	1	1	1	0	0	0	0	1	1	1	1	0	1	0	0	0	0	0	0	0	0	0	0	0	0	0	0
SAMN47595772	B	3	66068	Untreated	D35	53	Feces	2057	Inra 95	11425330	177	5096802	133919	50.75	100	100	98.56	98.649	A	34	0	0	1	0	1	0	0	0	0	1	1	1	1	0	1	0	0	0	0	0	0	0	0	0	0	0	0	0	0
SAMN47595773	B	1	66069	Untreated	D35	02	Feces	2110	Crossed breed	19385076	145	4850697	124484	50.8	100	100	97.11	96.196	A	34	0	0	1	0	1	0	0	0	0	1	1	1	1	0	1	0	0	0	0	0	0	0	1	0	0	0	0	0	0
SAMN47595774	B	1	66070	Untreated	D35	41	Feces	2492	Prim' Holstein	17856270	166	5094552	126093	50.76	100	100	97.5	96.774	A	34	0	0	1	0	1	0	0	0	0	1	1	1	1	0	1	0	0	0	0	0	0	0	1	0	0	0	0	0	0
SAMN47595775	B	4	66071	Untreated	D35	53	Feces	2710	Crossed breed	17988586	130	4760688	195161	50.82	100	100	98.59	98.039	A	2325	0	1	1	1	0	1	0	0	0	1	1	1	1	0	1	0	0	0	0	0	0	0	0	1	0	0	0	0	0
SAMN47595776	B	7	66072	Untreated	D35	44	Feces	3273	Prim' Holstein	18624326	152	4926288	126207	50.68	100	100	96.97	96.635	A	744	0	0	1	1	1	0	0	0	0	1	1	1	1	0	1	0	0	0	0	0	0	0	0	0	0	0	0	0	0
SAMN47595777	B	7	66073	Untreated	D35	44	Feces	3273	Prim' Holstein	17483224	163	4957640	119243	50.68	100	100	98.11	98.222	A	744	0	0	1	1	1	0	0	0	0	1	1	1	1	0	1	0	0	0	0	0	0	0	0	0	0	0	0	0	0
SAMN47595778	B	3	66074	Untreated	D35	03	Feces	3418	Prim' Holstein	22376336	82	4764306	231184	50.85	100	100	96.99	96.19	A	10	0	0	1	0	0	0	0	0	0	0	1	1	1	0	1	0	0	0	0	0	0	0	0	1	0	0	0	0	0
SAMN47595779	B	3	66076	Untreated	D35	59	Feces	3461	Limousin	16242482	156	4957582	119243	50.68	100	100	97.97	97.619	A	744	0	0	1	1	1	0	0	0	0	1	1	1	1	0	1	0	0	0	0	0	0	0	0	0	0	0	0	0	0
SAMN47595780	B	3	66078	Untreated	D35	59	Feces	3461	Limousin	19317326	136	4797500	174947	50.85	100	100	98.67	98.148	A	2325	0	1	1	1	0	1	0	0	0	1	1	1	1	0	1	0	0	0	0	0	0	0	0	1	0	0	0	0	0
SAMN47595781	B	2	66079	Treated	D35	27	Feces	3835	Prim' Holstein	19277650	181	4934147	109195	50.81	100	100	99.53	99.123	B1	58	0	0	1	1	1	0	0	0	0	1	1	1	1	0	1	0	0	0	0	0	0	0	0	1	0	0	0	0	0
SAMN47595782	B	6	66080	Untreated	D35	56	Feces	4054	Crossed breed	13541580	169	5002059	113167	50.67	100	100	97.74	97.436	A	744	0	0	1	1	1	0	0	0	0	1	1	1	1	0	1	0	0	0	0	0	0	0	0	0	0	0	0	0	0
SAMN47595783	B	6	66082	Untreated	D35	56	Feces	4054	Crossed breed	18419874	104	5382067	355074	50.51	100	100	96.79	96.479	D	11905	0	1	1	1	0	1	0	0	0	1	1	1	1	0	1	0	0	0	0	0	0	0	0	1	1	0	0	1	1
SAMN47595785	B	2	66087	Treated	D35	28	Feces	4881	Swiss Brown	16379658	181	4936203	109195	50.81	100	100	99.52	98.222	B1	58	0	0	1	1	1	0	0	0	0	1	1	1	1	0	1	0	0	0	0	0	0	0	0	1	0	0	0	0	0
SAMN47595786	B	2	66088	Treated	D35	28	Feces	4881	Swiss Brown	9022860	181	4935009	109195	50.8	100	100	99.54	98.276	B1	58	0	0	1	1	1	0	0	0	0	1	1	1	1	0	1	0	0	0	0	0	0	0	0	1	0	0	0	0	0
SAMN47595787	B	4	66089	Untreated	D35	60	Feces	5123	Crossed breed	19441166	149	5070599	126093	50.78	100	100	96.69	95.855	A	34	0	0	1	0	1	0	0	0	0	1	1	1	1	0	1	0	0	0	0	0	0	0	1	0	0	0	0	0	0
SAMN47595788	B	1	66093	Treated	D35	44	Feces	6017	Prim' Holstein	20125222	133	4797447	177542	50.85	100	100	98.65	98.742	A	2325	0	1	1	1	0	1	0	0	0	1	1	1	1	0	1	0	0	0	0	0	0	0	0	1	0	0	0	0	0
SAMN47595789	B	2	66094	Untreated	D35	21	Feces	6367	Swiss Brown	18732742	129	4756706	198396	50.81	100	100	98.59	98.039	A	2325	0	1	1	1	0	1	0	0	0	1	1	1	1	0	1	0	0	0	0	0	0	0	0	1	0	0	0	0	0
SAMN47595790	B	7	66096	Untreated	D35	28	Feces	7630	Crossed breed	13004064	163	4957398	113412	50.67	100	100	98.05	97.706	A	744	0	0	1	1	1	0	0	0	0	1	1	1	1	0	1	0	0	0	0	0	0	0	0	0	0	0	0	0	0
SAMN47595791	B	7	66097	Untreated	D35	28	Feces	7630	Crossed breed	18153040	131	4760739	194987	50.82	100	100	98.61	98.71	A	2325	0	1	1	1	0	1	0	0	0	1	1	1	1	0	1	0	0	0	0	0	0	0	0	1	0	0	0	0	0
SAMN47595792	B	7	66098	Untreated	D35	28	Feces	7630	Crossed breed	18068966	131	4757645	155439	50.82	100	100	98.63	98.089	A	2325	0	0	1	1	0	1	0	0	0	1	1	1	1	0	1	0	0	0	0	0	0	0	0	1	0	0	0	0	0
SAMN47595793	B	1	66099	Untreated	D35	38	Feces	8131	Crossed breed	18273576	131	4761020	198396	50.82	100	100	98.58	98.026	A	2325	0	1	1	1	0	1	0	0	0	1	1	1	1	0	1	0	0	0	0	0	0	0	0	1	0	0	0	0	0
SAMN47595794	B	8	66100	Untreated	D35	35	Feces	8851	Prim' Holstein	15320370	152	5075581	126093	50.76	100	100	96.68	95.876	A	34	0	0	1	0	1	0	0	0	0	1	1	1	1	0	1	0	0	0	0	0	0	0	1	0	0	0	0	0	0
SAMN47595795	B	4	66101	Untreated	D35	72	Feces	9055	Crossed breed	18748290	141	4850104	126703	50.8	100	100	96.51	96.133	A	34	0	0	1	0	1	0	0	0	0	1	1	1	1	0	1	0	0	0	0	0	0	0	1	0	0	0	0	0	0
SAMN47595796	B	4	66102	Untreated	D35	72	Feces	9055	Crossed breed	20683996	143	4790989	194987	50.84	100	100	98.71	98.204	A	2325	0	1	1	1	0	1	0	0	0	1	1	1	1	0	1	0	0	0	0	0	0	0	0	1	0	0	0	0	0
SAMN47595797	B	4	66103	Untreated	D35	72	Feces	9055	Crossed breed	20866250	253	5374566	131518	50.77	100	100	97.92	97.444	A	10	0	0	1	0	1	0	0	0	0	1	1	1	1	0	1	0	0	0	0	0	0	0	0	1	0	0	0	0	0
SAMN47595798	B	7	66104	Untreated	D55	59	Feces	0030	Prim' Holstein	20877202	156	5215188	162169	50.59	100	100	98.28	97.884	B1	88	0	0	0	1	0	0	0	0	0	1	1	0	1	0	0	0	0	0	0	1	0	0	0	1	0	0	0	0	0
SAMN47595799	A	4	66105	Treated	D55	50	Feces	0751	Belgian Blue	15842044	115	4767843	114536	50.61	100	100	93.18	90.541	A	744	0	0	0	1	0	0	0	1	1	1	1	0	1	0	0	0	0	0	1	0	0	0	0	0	0	0	1	0	0
SAMN47595800	A	4	66106	Untreated	D55	49	Feces	0825	Crossed breed	17112156	117	4768230	113410	50.61	100	100	92.81	90.604	A	744	0	0	0	1	0	0	0	1	1	1	1	0	1	0	0	0	0	0	1	0	0	0	0	0	0	0	1	0	0
SAMN47595801	A	6	66107	Untreated	D55	56	Feces	0828	Prim' Holstein	16630676	116	4768276	113410	50.61	100	100	93.49	91.096	A	744	0	0	0	1	0	0	0	1	1	1	1	0	1	0	0	0	0	0	1	0	0	0	0	0	0	0	1	0	0
SAMN47595802	A	6	66108	Untreated	D55	59	Feces	0956	Prim' Holstein	11201170	116	4768836	109834	50.61	100	100	92.71	89.933	A	744	0	0	0	1	0	0	0	1	1	1	1	0	1	0	0	0	0	0	1	0	0	0	0	0	0	0	1	0	0
SAMN47595803	B	1	66109	Untreated	D55	44	Feces	1099	Prim' Holstein	11040678	131	4760743	194987	50.82	100	100	97.99	97.452	A	2325	0	1	1	1	0	1	0	0	0	1	1	1	1	0	1	0	0	0	0	0	0	0	0	1	0	0	0	0	0
SAMN47595804	B	3	66110	Untreated	D55	53	Feces	2057	Inra 95	14251320	232	5124032	119474	50.76	100	100	94.57	94.118	A	34	0	0	1	0	1	0	0	0	0	1	1	1	1	0	1	0	0	0	0	0	0	0	1	0	0	0	0	0	0
SAMN47595805	B	3	66111	Untreated	D55	53	Feces	2057	Inra 95	14062446	132	4761669	194987	50.82	100	100	98.01	98.089	A	2325	0	1	1	1	0	1	0	0	0	1	1	1	1	0	1	0	0	0	0	0	0	0	0	1	0	0	0	0	0
SAMN47595806	B	1	66112	Untreated	D55	02	Feces	2110	Crossed breed	15437340	154	5074983	124306	50.76	100	100	96.78	95.96	A	34	0	0	1	0	1	0	0	0	0	1	1	1	1	0	1	0	0	0	0	0	0	0	1	0	0	0	0	0	0
SAMN47595807	B	1	66115	Untreated	D55	41	Feces	2492	Prim' Holstein	12496424	226	5127911	126093	50.76	100	100	94.88	94.502	A	34	0	0	1	0	1	0	0	0	0	1	1	1	1	0	1	0	0	0	0	0	0	0	1	0	0	0	0	0	0
SAMN47595808	B	1	66116	Untreated	D55	41	Feces	2492	Prim' Holstein	13408156	223	5126708	126093	50.76	100	100	94.24	93.645	A	34	0	0	1	0	1	0	0	0	0	1	1	1	1	0	1	0	0	0	0	0	0	0	1	0	0	0	0	0	0
SAMN47595809	A	4	66117	Untreated	D55	44	Feces	3140	Crossed breed	14023918	115	4767985	119243	50.61	100	100	92.88	91.034	A	744	0	0	0	1	0	0	0	1	1	1	1	0	1	0	0	0	0	0	1	0	0	0	0	0	0	0	1	0	0
SAMN47595810	B	3	66118	Untreated	D55	59	Feces	3461	Limousin	18491788	168	4955755	113413	50.68	100	100	97.72	97.414	A	744	0	0	1	1	1	0	0	0	0	1	1	1	1	0	1	0	0	0	0	0	0	0	0	0	0	0	0	0	0
SAMN47595811	B	3	66119	Untreated	D55	59	Feces	3461	Limousin	16646170	183	4934645	109195	50.81	100	100	99.54	98.707	B1	58	0	0	1	1	1	0	0	0	0	1	1	1	1	0	1	0	0	0	0	0	0	0	0	1	0	0	0	0	0
SAMN47595812	B	3	66120	Untreated	D55	59	Feces	3461	Limousin	23184306	182	4934851	109195	50.8	100	100	99.54	98.312	B1	58	0	0	1	1	1	0	0	0	0	1	1	1	1	0	1	0	0	0	0	0	0	0	0	1	0	0	0	0	0
SAMN47595813	B	1	66122	Untreated	D55	55	Feces	4094	Prim' Holstein	14660914	141	4849977	126093	50.79	100	100	96.54	96.154	A	34	0	0	1	0	1	0	0	0	0	1	1	1	1	0	1	0	0	0	0	0	0	0	1	0	0	0	0	0	0
SAMN47595814	B	1	66123	Untreated	D55	55	Feces	4094	Prim' Holstein	15966084	143	4932824	124306	50.78	100	100	96.62	94.652	A	34	0	0	1	0	1	0	0	0	0	1	1	1	1	0	1	0	0	0	0	0	0	0	1	0	0	0	0	0	0
SAMN47595815	A	4	66124	Untreated	D55	56	Feces	4249	Crossed breed	14558182	118	4768392	113410	50.61	100	100	92.64	89.865	A	744	0	0	0	1	0	0	0	1	1	1	1	0	1	0	0	0	0	0	1	0	0	0	0	0	0	0	1	0	0
SAMN47595816	A	4	66125	Untreated	D55	56	Feces	4250	Crossed breed	11942522	117	4768496	113410	50.61	100	100	93.39	91.216	A	744	0	0	0	1	0	0	0	1	1	1	1	0	1	0	0	0	0	0	1	0	0	0	0	0	0	0	1	0	0
SAMN47595817	A	4	66126	Treated	D55	29	Feces	4475	Prim' Holstein	16673710	151	4881959	86760	50.76	100	100	97.13	96.875	A	46	0	1	0	1	1	0	0	0	0	1	0	0	0	0	0	0	1	0	0	0	0	0	0	0	0	0	0	0	0
SAMN47595818	A	3	66127	Untreated	D55	29	Feces	4476	Prim' Holstein	11029652	115	4767871	119243	50.61	100	100	92.42	89.865	A	744	0	0	0	1	0	0	0	1	1	1	1	0	1	0	0	0	0	0	1	0	0	0	0	0	0	0	1	0	0
SAMN47595819	B	2	66128	Untreated	D55	53	Feces	4507	Prim' Holstein	10224774	156	5073841	126093	50.76	100	100	96.4	95.694	A	34	0	0	1	0	1	0	0	0	0	1	1	1	1	0	1	0	0	0	0	0	0	0	1	0	0	0	0	0	0
SAMN47595820	B	2	66129	Untreated	D55	53	Feces	4507	Prim' Holstein	9790724	140	4932924	126703	50.78	100	100	97.1	96.216	A	34	0	0	1	0	1	0	0	0	0	1	1	1	1	0	1	0	0	0	0	0	0	0	1	0	0	0	0	0	0
SAMN47595821	A	4	66130	Treated	D55	56	Feces	4780	Crossed breed	9666564	115	4769144	119243	50.61	100	100	92.77	90.78	A	744	0	0	0	1	0	0	0	1	1	1	1	0	1	0	0	0	0	0	1	0	0	0	0	0	0	0	1	0	0
SAMN47595822	B	2	66131	Treated	D55	28	Feces	4881	Swiss Brown	12667166	159	4892223	124066	50.87	100	100	97.76	97.462	A	48	0	0	1	0	0	0	0	0	0	1	1	1	1	0	1	0	0	0	0	0	0	0	0	1	0	0	0	0	0
SAMN47595823	B	2	66132	Treated	D55	28	Feces	4881	Swiss Brown	9024900	155	5200574	148499	50.6	100	100	97.68	97.368	B1	88	0	0	0	1	0	0	0	0	0	1	1	0	1	0	0	0	0	0	0	1	0	0	0	1	0	0	0	0	0
SAMN47595824	B	2	66133	Untreated	D55	21	Feces	6367	Swiss Brown	15214118	134	4760245	155439	50.82	100	100	98.02	97.484	A	2325	0	1	1	1	0	1	0	0	0	1	1	1	1	0	1	0	0	0	0	0	0	0	0	1	0	0	0	0	0
SAMN47595825	A	4	66135	Treated	D55	59	Feces	7248	Crossed breed	13415110	116	4767535	113410	50.61	100	100	92.62	90.196	A	744	0	0	0	1	0	0	0	1	1	1	1	0	1	0	0	0	0	0	1	0	0	0	0	0	0	0	1	0	0
SAMN47595826	B	7	66136	Untreated	D35	28	Feces	7630	Crossed breed	16782318	163	4954517	126299	50.68	100	100	98.09	97.758	A	744	0	0	1	1	1	0	0	0	0	1	1	1	1	0	1	0	0	0	0	0	0	0	0	0	0	0	0	0	0
SAMN47595827	B	7	66137	Untreated	D55	28	Feces	7630	Crossed breed	15790518	131	4760186	198396	50.82	100	100	97.97	97.419	A	2325	0	1	1	1	0	1	0	0	0	1	1	1	1	0	1	0	0	0	0	0	0	0	0	1	0	0	0	0	0
SAMN47595828	B	7	66138	Untreated	D55	28	Feces	7630	Crossed breed	13614218	109	5151475	155969	50.57	100	100	97.05	96.429	D	362	0	0	1	0	0	0	0	0	0	1	1	1	1	0	1	0	0	0	0	0	0	0	0	1	0	0	0	0	0
SAMN47595829	A	6	66139	Untreated	D55	50	Feces	8612	Crossed breed	15730998	116	4768259	113410	50.61	100	100	92.51	90	A	744	0	0	0	1	0	0	0	1	1	1	1	0	1	0	0	0	0	0	1	0	0	0	0	0	0	0	1	0	0
SAMN47595830	A	3	66142	Treated	D55	59	Feces	4766	Prim' Holstein	15239840	118	4768380	113410	50.61	100	100	92.53	90.667	A	744	0	0	0	1	0	0	0	1	1	1	1	0	1	0	0	0	0	0	1	0	0	0	0	0	0	0	1	0	0
SAMN47595831	A	1	66143	Untreated	D55	59	Feces	4767	Prim' Holstein	16394754	117	4769576	113410	50.61	100	100	92.6	90.476	A	744	0	0	0	1	0	0	0	1	1	1	1	0	1	0	0	0	0	0	1	0	0	0	0	0	0	0	1	0	0
SAMN47595832	B	3	66648		D35	03	Environment	Calf nipple n°3		11088646	157	5074155	126093	50.76	100	100	97.34	96.569	A	34	0	0	1	0	1	0	0	0	0	1	1	1	1	0	1	0	0	0	0	0	0	0	1	0	0	0	0	0	0
SAMN47595833	B	3	66649		D35	03	Environment	Calf nipple n°3		17182534	155	5074256	126703	50.76	100	100	96.82	96.02	A	34	0	0	1	0	1	0	0	0	0	1	1	1	1	0	1	0	0	0	0	0	0	0	1	0	0	0	0	0	0
SAMN47595834	B	3	66650		D35	03	Environment	Calf nipple n°3		11533974	158	5075062	119474	50.76	100	100	96.92	96.635	A	34	0	0	1	0	1	0	0	0	0	1	1	1	1	0	1	0	0	0	0	0	0	0	1	0	0	0	0	0	0
SAMN47595835	B	8	66652		D0	03	Environment	Feeder n°8		15954098	81	4749912	172573	50.69	100	100	97.7	96.629	A	10	1	0	0	1	0	0	1	0	0	1	1	0	1	1	0	0	0	0	0	0	1	1	0	1	0	0	0	0	0
SAMN47595837	B	1	66654		D35	03	Environment	Calf nipple n°1		13945144	134	4760449	194987	50.82	100	100	98.64	98.113	A	2325	0	1	1	1	0	1	0	0	0	1	1	1	1	0	1	0	0	0	0	0	0	0	0	1	0	0	0	0	0
SAMN47595838	B	2	66655		D35	03	Environment	Feeder n°2		12526374	132	4760795	156977	50.82	100	100	98.63	98.718	A	2325	0	1	1	1	0	1	0	0	0	1	1	1	1	0	1	0	0	0	0	0	0	0	0	1	0	0	0	0	0
[truncated: 42 more columns]
