# Supplementary material for: Changes in fecal microbiota after therapeutic exposure to amoxicillin-clavulanic acid in veal calves receiving multiple antibiotics
Source: Microbiol Spectr. 2025 Nov 10;13(12):e01316-25. doi: 10.1128/spectrum.01316-25 (PMC12671132; doi:10.1128/spectrum.01316-25)
Supplement: Table S4 — SNP matrix of ESC-R E. coli isolates belonging to the same sequence type. [file spectrum.01316-25-s0007.xlsx]

## Sheet: ST2325.snp-dist_gubbins_raxml_9
Table S4. Matrix (snp-dists 0.8.2) of SNPs among isolates belonging to the same ST.
Matrix of SNPs on 4164 genes among Escherichia coli isolates (n = 35) belonging to ST2325
Fattening center	Fattening center zone	Sampling time	Calf	Isolates	66009	66111	66028	65994	65995	66049	66094	66133	66014	66016	66018	66021	66022	66024	66078	66029	66030	66035	66037	66038	66051	66055	66057	66064	66102	66065	66109	66071	66093	66097	66098	66099	66137	66654	66655
B	3	D6	2057	66009	0	2	0	278	283	0	0	0	0	0	0	0	0	1	0	0	1	0	0	1	1	0	0	0	1	2	1	4	0	1	2	1	1	0	0
B	3	D55	2057	66111	2	0	2	278	283	2	2	2	2	2	2	2	2	3	2	2	3	2	2	3	3	2	2	2	3	4	3	6	2	3	2	3	1	2	2
B	7	D6	3917	66028	0	2	0	278	283	0	0	0	0	0	0	0	0	1	0	0	1	0	0	1	1	0	0	0	1	2	1	4	0	1	2	1	1	0	0
B	7	D0	4437	65994	278	278	278	0	12	278	278	278	278	278	278	278	278	279	278	278	279	278	278	279	279	278	278	278	279	280	279	282	278	279	278	279	277	278	278
B	7	D0	4437	65995	283	283	283	12	0	283	283	283	283	283	283	283	283	284	283	283	284	283	283	284	284	283	283	283	284	285	284	287	283	284	283	284	282	283	283
B	8	D6	5269	66049	0	2	0	278	283	0	0	0	0	0	0	0	0	1	0	0	1	0	0	1	1	0	0	0	1	2	1	4	0	1	2	1	1	0	0
B	2	D35	6367	66094	0	2	0	278	283	0	0	0	0	0	0	0	0	1	0	0	1	0	0	1	1	0	0	0	1	2	1	4	0	1	2	1	1	0	0
B	2	D55	6367	66133	0	2	0	278	283	0	0	0	0	0	0	0	0	1	0	0	1	0	0	1	1	0	0	0	1	2	1	4	0	1	2	1	1	0	0
B	1	D6	2110	66014	0	2	0	278	283	0	0	0	0	0	0	0	0	1	0	0	1	0	0	1	1	0	0	0	1	2	1	4	0	1	2	1	1	0	0
B	2	D6	2316	66016	0	2	0	278	283	0	0	0	0	0	0	0	0	1	0	0	1	0	0	1	1	0	0	0	1	2	1	4	0	1	2	1	1	0	0
B	3	D6	3418	66018	0	2	0	278	283	0	0	0	0	0	0	0	0	1	0	0	1	0	0	1	1	0	0	0	1	2	1	4	0	1	2	1	1	0	0
B	1	D6	2425	66021	0	2	0	278	283	0	0	0	0	0	0	0	0	1	0	0	1	0	0	1	1	0	0	0	1	2	1	4	0	1	2	1	1	0	0
B	4	D6	2426	66022	0	2	0	278	283	0	0	0	0	0	0	0	0	1	0	0	1	0	0	1	1	0	0	0	1	2	1	4	0	1	2	1	1	0	0
B	3	D6	3461	66024	1	3	1	279	284	1	1	1	1	1	1	1	1	0	1	1	2	1	1	2	2	1	1	1	2	3	2	5	1	2	3	2	2	1	1
B	3	D35	3461	66078	0	2	0	278	283	0	0	0	0	0	0	0	0	1	0	0	1	0	0	1	1	0	0	0	1	2	1	4	0	1	2	1	1	0	0
B	1	D6	4094	66029	0	2	0	278	283	0	0	0	0	0	0	0	0	1	0	0	1	0	0	1	1	0	0	0	1	2	1	4	0	1	2	1	1	0	0
B	2	D6	4315	66030	1	3	1	279	284	1	1	1	1	1	1	1	1	2	1	1	0	1	1	0	2	1	1	1	2	1	2	3	1	2	3	2	2	1	1
B	2	D6	4881	66035	0	2	0	278	283	0	0	0	0	0	0	0	0	1	0	0	1	0	0	1	1	0	0	0	1	2	1	4	0	1	2	1	1	0	0
B	8	D6	5078	66037	0	2	0	278	283	0	0	0	0	0	0	0	0	1	0	0	1	0	0	1	1	0	0	0	1	2	1	4	0	1	2	1	1	0	0
B	4	D6	5123	66038	1	3	1	279	284	1	1	1	1	1	1	1	1	2	1	1	0	1	1	0	2	1	1	1	2	1	2	3	1	2	3	2	2	1	1
B	1	D6	7191	66051	1	3	1	279	284	1	1	1	1	1	1	1	1	2	1	1	2	1	1	2	0	1	1	1	2	3	2	5	1	2	3	2	2	1	1
B	5	D6	7211	66055	0	2	0	278	283	0	0	0	0	0	0	0	0	1	0	0	1	0	0	1	1	0	0	0	1	2	1	4	0	1	2	1	1	0	0
B	1	D6	7980	66057	0	2	0	278	283	0	0	0	0	0	0	0	0	1	0	0	1	0	0	1	1	0	0	0	1	2	1	4	0	1	2	1	1	0	0
B	4	D6	9055	66064	0	2	0	278	283	0	0	0	0	0	0	0	0	1	0	0	1	0	0	1	1	0	0	0	1	2	1	4	0	1	2	1	1	0	0
B	4	D35	9055	66102	1	3	1	279	284	1	1	1	1	1	1	1	1	2	1	1	2	1	1	2	2	1	1	1	0	3	2	5	1	2	3	2	2	1	1
B	3	D35	0640	66065	2	4	2	280	285	2	2	2	2	2	2	2	2	3	2	2	1	2	2	1	3	2	2	2	3	0	3	4	2	3	4	3	3	2	2
B	1	D55	1099	66109	1	3	1	279	284	1	1	1	1	1	1	1	1	2	1	1	2	1	1	2	2	1	1	1	2	3	0	5	1	2	3	2	2	1	1
B	4	D35	2710	66071	4	6	4	282	287	4	4	4	4	4	4	4	4	5	4	4	3	4	4	3	5	4	4	4	5	4	5	0	4	5	6	5	5	4	4
B	1	D35	6017	66093	0	2	0	278	283	0	0	0	0	0	0	0	0	1	0	0	1	0	0	1	1	0	0	0	1	2	1	4	0	1	2	1	1	0	0
B	7	D35	7630	66097	1	3	1	279	284	1	1	1	1	1	1	1	1	2	1	1	2	1	1	2	2	1	1	1	2	3	2	5	1	0	3	2	2	1	1
B	7	D35	7630	66098	2	2	2	278	283	2	2	2	2	2	2	2	2	3	2	2	3	2	2	3	3	2	2	2	3	4	3	6	2	3	0	3	1	2	2
B	1	D35	8131	66099	1	3	1	279	284	1	1	1	1	1	1	1	1	2	1	1	2	1	1	2	2	1	1	1	2	3	2	5	1	2	3	0	2	1	1
B	7	D55	7630	66137	1	1	1	277	282	1	1	1	1	1	1	1	1	2	1	1	2	1	1	2	2	1	1	1	2	3	2	5	1	2	1	2	0	1	1
B	1	D55	Calf nipple n°1	66654	0	2	0	278	283	0	0	0	0	0	0	0	0	1	0	0	1	0	0	1	1	0	0	0	1	2	1	4	0	1	2	1	1	0	0
B	2	D55	Feeder n°2	66655	0	2	0	278	283	0	0	0	0	0	0	0	0	1	0	0	1	0	0	1	1	0	0	0	1	2	1	4	0	1	2	1	1	0	0
Matrix of SNPs on 4147 genes among Escherichia coli isolates (n = 22) belonging to ST744
Fattening center	Fattening center zone	Sampling time	Calf	Isolates	66142	66143	66130	65990	66076	66118	66066	66072	66073	66080	66096	66105	66106	66107	66108	66117	66124
A	3	D55	4766	66142	0	0	1	2	114	115	114	115	115	116	115	2	1	3	1	3	1
A	1	D55	4767	66143	0	0	1	2	114	115	114	115	115	116	115	2	1	3	1	3	1
A	4	D55	4780	66130	1	1	0	1	114	115	114	115	115	116	115	1	2	2	2	2	0
B	6	D0	2724	65990	2	2	1	0	113	114	113	114	114	115	114	2	3	3	3	3	1
B	3	D35	3461	66076	114	114	114	113	0	3	3	8	3	4	1	115	115	116	115	116	114
B	3	D55	3461	66118	115	115	115	114	3	0	4	7	4	5	2	116	116	117	116	117	115
B	1	D35	1099	66066	114	114	114	113	3	4	0	9	4	5	4	115	115	116	115	116	114
B	7	D35	3273	66072	115	115	115	114	8	7	9	0	9	10	7	116	116	117	116	117	115
B	7	D35	3273	66073	115	115	115	114	3	4	4	9	0	5	4	116	116	117	116	117	115
B	6	D35	4054	66080	116	116	116	115	4	5	5	10	5	0	5	117	117	118	117	118	116
B	7	D35	7630	66096	115	115	115	114	1	2	4	7	4	5	0	116	116	117	116	117	115
A	4	D55	0751	66105	2	2	1	2	115	116	115	116	116	117	116	0	1	1	3	1	1
A	4	D55	0825	66106	1	1	2	3	115	116	115	116	116	117	116	1	0	2	2	2	2
A	6	D55	0828	66107	3	3	2	3	116	117	116	117	117	118	117	1	2	0	2	2	2
A	6	D55	0956	66108	1	1	2	3	115	116	115	116	116	117	116	3	2	2	0	4	2
A	4	D55	3140	66117	3	3	2	3	116	117	116	117	117	118	117	1	2	2	4	0	2
A	4	D55	4249	66124	1	1	0	1	114	115	114	115	115	116	115	1	2	2	2	2	0
A	4	D55	4250	66125	1	1	0	1	114	115	114	115	115	116	115	1	2	2	2	2	0
A	3	D55	4476	66127	0	0	1	2	114	115	114	115	115	116	115	2	1	3	1	3	1
A	4	D55	7248	66135	1	1	2	3	115	116	115	116	116	117	116	1	0	2	2	2	2
B	7	D55	7630	66136	114	114	114	113	4	7	6	8	7	8	5	115	115	116	115	116	114
A	6	D55	8612	66139	0	0	1	2	114	115	114	115	115	116	115	2	1	3	1	3	1
Matrix of SNPs on 4468 genes among Escherichia coli isolates (n = 17) belonging to ST34
Fattening center	Fattening center zone	Sampling time	Calf	Isolates	66068	66110	66069	66112	66122	66123	66089	66101	66070	66115	66116	66100	66128	66129	66648	66649	66650
B	3	D35	2057	66068	0	7	10	5	10	13	7	6	4	4	7	5	5	7	4	6	5
B	3	D55	2057	66110	7	0	9	4	7	12	4	5	3	3	6	2	4	6	3	5	4
B	1	D35	2110	66069	10	9	0	7	6	11	7	6	6	6	9	7	5	7	6	8	7
B	1	D55	2110	66112	5	4	7	0	7	10	4	3	1	1	5	2	2	6	1	3	2
B	1	D55	4094	66122	10	7	6	7	0	11	5	6	6	6	9	5	5	5	6	8	7
B	1	D55	4094	66123	13	12	11	10	11	0	12	7	9	9	14	10	10	10	9	11	10
B	4	D35	5123	66089	7	4	7	4	5	12	0	5	3	3	6	2	2	8	3	5	4
B	4	D35	9055	66101	6	5	6	3	6	7	5	0	2	2	7	3	3	5	2	4	3
B	1	D35	2492	66070	4	3	6	1	6	9	3	2	0	0	5	1	1	5	0	2	1
B	1	D55	2492	66115	4	3	6	1	6	9	3	2	0	0	5	1	1	5	0	2	1
B	1	D55	2492	66116	7	6	9	5	9	14	6	7	5	5	0	6	4	6	5	7	6
B	8	D35	8851	66100	5	2	7	2	5	10	2	3	1	1	6	0	2	6	1	3	2
B	2	D55	4507	66128	5	4	5	2	5	10	2	3	1	1	4	2	0	6	1	3	2
B	2	D55	4507	66129	7	6	7	6	5	10	8	5	5	5	6	6	6	0	5	7	6
B	3	D55	Calf nipple n°3	66648	4	3	6	1	6	9	3	2	0	0	5	1	1	5	0	2	1
B	3	D55	Calf nipple n°3	66649	6	5	8	3	8	11	5	4	2	2	7	3	3	7	2	0	3
B	3	D55	Calf nipple n°3	66650	5	4	7	2	7	10	4	3	1	1	6	2	2	6	1	3	0
Matrix of SNPs on 4560 genes among Escherichia coli isolates (n = 6) belonging to ST58
Fattening center	Fattening center zone	Sampling time	Calf	Isolates	66119	66120	66079	66087	66088	66067
B	3	D55	3461	66119	0	8	9	5	11	7
B	3	D55	3461	66120	8	0	2	4	3	5
B	2	D35	3835	66079	9	2	0	6	4	4
B	2	D35	4881	66087	5	4	6	0	8	4
B	2	D35	4881	66088	11	3	4	8	0	2
B	1	D35	1099	66067	7	5	4	4	2	0
Matrix of SNPs on 3896 among Escherichia coli isolates (n = 7) belonging to ST10
Fattening center	Fattening center zone	Sampling time	Calf	Isolates	66007	66074	66046	66048	66063	66103	66652
B	4	D0	9492	66007	0	4155	2	1	2	1671	4
B	3	D35	3418	66074	4155	0	4157	4156	4157	4176	4157
B	4	D6	5123	66046	2	4157	0	1	0	1671	4
B	4	D6	5123	66048	1	4156	1	0	1	1670	3
B	4	D6	9055	66063	2	4157	0	1	0	1671	4
B	4	D35	9055	66103	1671	4176	1671	1670	1671	0	1672
B	8	D0	Feeder n°8	66652	4	4157	4	3	4	1672	0
