# Supplementary material for: Changes in fecal microbiota after therapeutic exposure to amoxicillin-clavulanic acid in veal calves receiving multiple antibiotics
Source: Microbiol Spectr. 2025 Nov 10;13(12):e01316-25. doi: 10.1128/spectrum.01316-25 (PMC12671132; doi:10.1128/spectrum.01316-25)
Supplement: Table S5 — Ratio of antibiotic resistance genes (number of copies) and 16S rRNA encoding gene. [file spectrum.01316-25-s0008.xlsx]

## Sheet: Feuil1
Table S5. Ratio of antibiotic resistance gene on the 16S rRNA gene (number of copies). Results shown are the ratio obtained from AMC-treated and untreated calves except for qnrB1 and qnrS genes, for which the results are the mean for the two calves groups together, with the number of positive calves in brackets.
		Ratio resistance gene/16S rRNA gene (number of copies)
Resistance gene	Condition	D0	D6	D35	D55
blaTEM	AMC-treated	1.885 ×10-2	7.090 ×10-2	1.202 ×10-4	1.924 ×10-4
	Untreated	7.938 ×10-4	2.116 ×10-4	8.556 ×10-5	1.741 ×10-4
tetA	AMC-treated	2.440 ×10-4	3.807 ×10-2	3.358 ×10-3	1.289 ×10-3
	Untreated	2.979 ×10-3	4.547 ×10-2	1.912 ×10-3	5.650 ×10-4
sul1	AMC-treated	2.218 ×10-3	2.140 ×10-1	1.316 ×10-2	5.290 ×10-3
	Untreated	1.564 ×10-2	1.321 ×10-2	1.129 ×10-2	1.782 ×10-3
sul2	AMC-treated	9.066 ×10-2	6.461 ×10-1	1.706 ×10-1	1.835 ×10-1
	Untreated	1.714 ×10-1	1.003 ×10-1	4.075 ×10-1	3.217 ×10-1
blaCTX-M-1	AMC-treated	Not quantifiable	9.518 ×10-6 (n = 6)	1.404 ×10-5 (n = 3)	2.231 ×10-7 (n = 3)
	Untreated	8.897 ×10-7 (n = 3)	2.866 ×10-5 (n = 2)	1.100 ×10-6 (n = 2)	Not quantifiable
intI1	AMC-treated	1.466 ×10-3	1.246 ×10-2	6.927 ×10-4	4.329 ×10-4
	Untreated	5.745 ×10-4	6.505 ×10-4	3.152 ×10-4	1.629 ×10-4
strB	AMC-treated	1.221 ×10-1	5.594 ×10-1	4.200 ×10-2	3.636 ×10-2
	Untreated	9.797 ×10-2	3.793 ×10-2	6.993 ×10-2	7.807 ×10-2
qnrB1	AMC-treated	9.895 ×10-8 (n = 2)	4.159 ×10-6 (n = 4)	Not quantifiable	Not quantifiable
	Untreated
qnrS	AMC-treated	1.224 ×10-4 (n = 7)	1.315 ×10-1 (n = 14)	6.059 ×10-5 (n = 3)	9.672 ×10-4 (n = 9)
	Untreated
